# Supplementary material for: Digit-only sauropod pes trackways from China – evidence of swimming or a preservational phenomenon?
Source: Sci Rep. 2016 Feb 18;6:21138. doi: 10.1038/srep21138 (PMC4758031; doi:10.1038/srep21138)
Supplement: Supplementary Information [file srep21138-s1.zip]

Archive with 4 entries (3 files):
- model/
- model/20150927Lida_1.jpg
- model/20150927Lida_1.mtl
- model/YSII-SS1-LP1.obj
