# Supplementary material for: Digit-only sauropod pes trackways from China – evidence of swimming or a preservational phenomenon?
Source: Sci Rep. 2016 Feb 18;6:21138. doi: 10.1038/srep21138 (PMC4758031; doi:10.1038/srep21138)
Supplement: Supplementary Information [file srep21138-s1.zip › model/20150927Lida_1.mtl]

newmtl Solid
Ka  1.0 1.0 1.0
Kd  1.0 1.0 1.0
Ks  0.0 0.0 0.0
d  1.0
Ns  0.0
illum 0

newmtl 20150927Lida_1
Ka  1.0 1.0 1.0
Kd  1.0 1.0 1.0
Ks  0.0 0.0 0.0
d  1.0
Ns  0.0
illum 0
map_Kd 20150927Lida_1.jpg
