# Supplementary material for: Digit-only sauropod pes trackways from China – evidence of swimming or a preservational phenomenon?
Source: Sci Rep. 2016 Feb 18;6:21138. doi: 10.1038/srep21138 (PMC4758031; doi:10.1038/srep21138)
Supplement: Supplementary Information [file srep21138-s1.zip › model/YSII-SS1-LP1.obj]

mtllib 20150927Lida_1.mtl
usemtl 20150927Lida_1
v 2.268038 5.552459 2.654458
v 2.280996 5.694971 2.550416
v 2.226253 5.545329 2.647170
v 2.162778 5.587645 2.581165
v 2.199353 5.636177 2.554733
v 2.320400 5.646055 2.606577
v 2.229896 5.565188 2.636231
v 2.267319 5.578372 2.636621
v 2.244776 5.630464 2.587762
v 2.197695 5.583796 2.606050
v 2.187534 5.548843 2.624650
v 2.217460 5.628147 2.576763
v 2.146355 5.549345 2.601944
v 2.241786 5.727494 2.488296
v 2.243094 5.453804 2.699262
v 2.407699 5.601073 2.663416
v 2.381321 5.583693 2.674111
v 2.314182 5.505464 2.694768
v 2.135034 5.465718 2.651292
v 2.256519 5.714563 2.517892
v 2.312752 5.544980 2.677923
v 2.366092 5.531174 2.693957
v 2.167580 5.646926 2.515839
v 2.253029 5.499565 2.676898
v 2.236773 5.706657 2.511419
v 2.143184 5.604960 2.547782
v 2.378397 5.609858 2.656972
v 2.319666 5.561312 2.670057
v 2.195041 5.479206 2.665119
v 2.131662 5.606573 2.533245
v 2.343580 5.626377 2.629539
v 2.164934 5.529197 2.626260
v 2.101899 5.442044 2.646339
v 2.339947 5.670977 2.590816
v 2.312778 5.697923 2.556866
v 2.268367 5.739148 2.487262
v 2.096852 5.466878 2.626112
v 2.091656 5.515320 2.583329
v 2.096688 5.498532 2.602824
v 2.098809 5.550628 2.558286
v 2.138146 5.508915 2.628260
v 2.117334 5.490302 2.628432
v 2.123587 5.527687 2.604522
v 2.597113 5.215298 3.032856
v 2.042765 5.206918 2.779690
v 2.075177 5.243217 2.772095
v 2.317283 5.403708 2.758146
v 2.479629 5.453352 2.795286
v 2.103293 5.345503 2.700695
v 2.513747 5.035011 3.137114
v 2.084800 5.285949 2.741967
v 2.210174 5.300204 2.785771
v 2.435524 5.568913 2.678754
v 2.536133 5.169507 3.041014
v 2.150547 5.215634 2.827060
v 2.527518 5.064081 3.120479
v 2.415749 5.543113 2.693543
v 2.484687 5.486450 2.775967
v 2.567430 5.089184 3.118958
v 2.158916 5.349260 2.735262
v 2.622232 5.140228 3.105267
v 2.130604 5.354424 2.714290
v 2.594037 5.129353 3.100989
v 2.234988 5.734565 2.464313
v 2.159848 5.652028 2.501040
v 2.191907 5.697568 2.468806
v 2.373850 5.485876 2.718404
v 2.320737 5.471075 2.715114
v 2.551648 5.135262 3.075832
v 2.296708 5.446905 2.723228
v 2.260035 5.395538 2.742911
v 2.204868 5.376395 2.740591
v 2.183659 5.341990 2.752189
v 2.188281 5.410617 2.708620
v 2.158283 5.396954 2.702424
v 2.123971 5.388745 2.687158
v 2.152915 5.279882 2.783750
v 2.115433 5.214161 2.815298
v 2.122038 5.251065 2.793940
v 2.135531 5.298198 2.762703
v 2.145975 4.878747 3.067796
v 2.079276 5.323329 2.694973
v 2.023040 5.032866 2.899724
v 2.750890 5.250094 3.051418
v 2.025137 5.095209 2.847354
v 2.035981 5.082742 2.864752
v 2.763077 5.127677 3.154469
v 2.735292 5.266121 3.033878
v 2.045309 5.262980 2.726042
v 2.028953 5.020092 2.913091
v 2.787621 5.214437 3.100196
v 1.994017 5.204072 2.741918
v 2.449865 4.942664 3.159084
v 2.389715 5.126807 2.995171
v 2.384922 5.401930 2.785398
v 2.394547 5.160554 2.968106
v 2.772406 5.229073 3.080009
v 2.102488 5.085442 2.899183
v 2.723389 5.215372 3.077787
v 2.061088 5.166018 2.817864
v 2.791636 5.178925 3.128263
v 2.714167 5.120320 3.145521
v 2.696762 5.253637 3.037726
v 2.060277 5.077118 2.886248
v 2.383699 5.349611 2.821450
v 2.002751 5.168816 2.785959
v 2.213121 4.953241 3.048964
v 2.359558 5.155601 2.960139
v 2.683328 5.198977 3.081160
v 2.335266 5.387171 2.776597
v 2.666669 5.235569 3.042494
v 2.351640 5.354831 2.807136
v 2.397233 5.304452 2.853834
v 2.699911 5.166001 3.111665
v 2.429755 5.010792 3.108477
v 2.701300 5.301476 2.998139
v 2.424808 4.985204 3.123307
v 1.991369 5.176723 2.770201
v 2.192586 4.983680 3.018800
v 2.623837 5.255900 3.013567
v 2.057134 5.258105 2.745688
v 2.069997 5.293135 2.720851
v 2.167791 5.017708 2.984379
v 2.020526 5.135593 2.817217
v 2.637146 5.042745 3.170116
v 2.665494 5.095021 3.149456
v 2.295700 5.251576 2.854493
v 2.106595 4.958177 2.989531
v 2.151740 5.052466 2.950824
v 2.638123 5.314036 2.964961
v 2.417647 5.049361 3.074888
v 2.312738 5.291850 2.833056
v 2.080715 4.975024 2.966537
v 1.993746 5.145927 2.794656
v 2.362217 5.047812 3.046180
v 2.231873 5.250373 2.831630
v 2.316525 5.021487 3.043611
v 2.341628 4.953342 3.106753
v 2.608242 5.062127 3.151621
v 2.680045 5.300040 2.995178
v 2.078952 5.013497 2.939180
v 2.303489 5.326125 2.806847
v 2.579702 5.018852 3.169389
v 2.598906 5.345470 2.920691
v 2.594626 5.301842 2.952461
v 2.324000 4.982353 3.074580
v 2.349754 5.204337 2.916104
v 2.200929 4.901554 3.078001
v 2.490612 5.003973 3.145913
v 2.602346 5.400927 2.878559
v 2.594635 5.409164 2.870394
v 2.581326 5.421835 2.851331
v 2.568476 5.381163 2.886555
v 2.241691 5.153644 2.908166
v 2.291858 5.183695 2.904512
v 2.407036 5.102427 3.029704
v 2.571474 5.430709 2.835752
v 2.502959 5.352928 2.876955
v 2.361075 5.098901 3.004498
v 2.536115 5.424971 2.826847
v 2.225722 5.084117 2.962617
v 2.509310 5.405223 2.829484
v 2.250099 5.103887 2.955182
v 2.304821 5.093875 2.985901
v 2.450423 5.427312 2.790684
v 2.219909 5.045373 2.991118
v 2.449149 5.460504 2.767405
v 2.426050 5.428789 2.780751
v 2.201618 5.086160 2.950907
v 2.655992 5.196526 3.071757
v 2.243631 5.003761 3.027011
v 2.199534 5.121813 2.920815
v 2.185086 5.161877 2.882774
v 2.146189 5.092404 2.916083
v 2.596565 5.176089 3.059908
v 2.505111 5.092628 3.086043
v 2.503964 5.293023 2.916081
v 2.235030 5.195315 2.871696
v 2.439395 5.244635 2.922108
v 2.445860 5.109828 3.043554
v 2.471440 5.311691 2.892890
v 2.459878 5.320134 2.879382
v 2.441823 5.279361 2.901978
v 2.415346 5.279093 2.887772
v 2.515971 5.193190 3.007990
v 2.162291 5.125072 2.900672
v 2.405255 5.293709 2.867157
v 2.456822 5.213042 2.952361
v 2.519560 5.246695 2.957664
v 2.120857 5.117990 2.884749
v 2.394367 5.208565 2.928032
v 2.387368 5.237837 2.903192
v 2.541280 5.292576 2.932599
v 2.188824 5.205682 2.851481
v 2.127730 5.162305 2.858767
v 2.098444 5.142834 2.857504
v 2.488104 5.248202 2.938833
v 2.355774 5.257154 2.873254
v 2.452969 5.185291 2.974792
v 2.494140 5.510263 2.751016
v 2.470070 5.371021 2.832414
v 2.462834 5.496536 2.745065
v 2.417247 5.472319 2.743843
v 2.460645 5.395177 2.811450
v 2.420799 5.336829 2.836825
v 2.385524 5.316096 2.841506
v 2.481512 5.521671 2.729594
v 2.416979 5.498413 2.723356
v 2.448602 5.555089 2.690433
v 2.226832 5.740204 2.429047
v 2.204287 5.721913 2.432728
v 2.183022 5.699174 2.435643
v 2.163209 5.671047 2.456272
v 2.077523 5.343236 2.676452
v 2.064583 5.446255 2.588733
v 2.071590 5.483112 2.567142
v 2.135983 5.626056 2.477523
v 2.111180 5.588796 2.493345
v 2.076807 5.520449 2.533707
v 2.087003 5.551834 2.522419
v 2.060769 5.383801 2.632150
v 2.059919 5.413074 2.611323
v 2.169530 5.677628 2.469429
v 2.599730 5.369918 2.901517
v 2.519895 5.450763 2.807774
v 2.497501 5.431796 2.810561
v 2.089097 5.386169 2.664013
v 2.500930 5.472094 2.795569
v 2.078066 5.442864 2.621955
v 2.084105 5.478667 2.601265
v 2.106431 5.578826 2.530001
v 2.137808 5.628524 2.500092
v 2.118914 5.603530 2.495238
v 2.078807 5.522664 2.551713
v 2.073386 5.404722 2.639679
v 2.622286 5.379633 2.896838
v 2.837647 5.159995 3.142816
v 1.954993 4.957280 2.903719
v 1.941655 4.956510 2.895446
v 2.019137 4.746390 3.093833
v 1.952888 4.987384 2.875958
v 1.891019 4.963278 2.871160
v 2.068522 4.819713 3.065724
v 1.948178 4.892376 2.946209
v 1.958018 5.093527 2.800536
v 2.399265 4.882259 3.168331
v 2.092019 4.661716 3.202411
v 2.813859 5.186287 3.124941
v 1.961331 5.021876 2.854846
v 2.034097 5.264845 2.699523
v 2.788647 5.114930 3.161457
v 2.264668 4.883322 3.119357
v 1.980706 4.957650 2.923280
v 2.245160 4.890190 3.107783
v 2.000726 5.054234 2.855151
v 2.297686 4.854228 3.145180
v 2.203926 4.801951 3.144105
v 2.198443 4.728910 3.190761
v 1.994616 4.841050 3.015944
v 1.965057 4.866598 2.981257
v 2.116379 4.723833 3.166986
v 2.620961 4.976010 3.191463
v 2.589919 5.003783 3.178573
v 2.104620 4.616964 3.239632
v 2.551250 4.938548 3.190034
v 1.957327 5.128590 2.772831
v 1.960838 5.160824 2.745025
v 2.147605 4.799384 3.127002
v 2.511868 4.958035 3.172381
v 2.122275 4.807663 3.111510
v 2.441927 4.902265 3.174300
v 2.392746 4.944279 3.132258
v 2.097394 4.808698 3.094801
v 2.107354 4.917826 3.017934
v 2.099973 4.871266 3.045466
v 2.015631 4.795666 3.054218
v 2.022647 4.861769 3.016108
v 2.056021 4.718922 3.145179
v 2.077505 4.760056 3.127897
v 2.051445 4.918530 2.990391
v 1.993855 4.927787 2.948599
v 1.809373 4.705662 3.016437
v 2.001085 4.605518 3.186228
v 1.859565 4.833089 2.938476
v 2.806750 5.054480 3.196074
v 1.841841 4.928449 2.845593
v 2.758739 4.998695 3.215854
v 1.850413 4.962088 2.825229
v 2.707453 4.955310 3.223053
v 1.943442 4.717601 3.065044
v 1.789232 4.697927 3.007432
v 1.877476 4.981311 2.830239
v 1.857094 4.993829 2.796577
v 2.044989 4.521676 3.265351
v 2.428380 4.832159 3.200212
v 2.094579 4.558153 3.264334
v 2.000252 5.230548 2.703014
v 1.969400 5.194765 2.713855
v 2.055139 4.573708 3.240562
v 2.061732 4.628601 3.209979
v 2.803498 5.097613 3.170613
v 2.027658 4.558609 3.233902
v 1.925027 5.000985 2.851049
v 2.275745 4.687959 3.240474
v 2.038085 4.606428 3.210894
v 1.931512 4.792038 3.011637
v 2.328166 4.811415 3.183554
v 2.721462 5.014833 3.196039
v 2.770964 5.059224 3.183484
v 1.908501 4.852715 2.951392
v 2.285469 4.754230 3.203046
v 2.258708 4.754029 3.195652
v 2.727630 5.058109 3.177712
v 2.009343 4.677158 3.146729
v 1.886227 4.874946 2.919285
v 2.239081 4.789217 3.164446
v 1.898791 4.750211 3.021490
v 2.229318 4.700209 3.222888
v 1.962867 4.686027 3.106398
v 1.898262 4.901496 2.908790
v 1.884847 4.935594 2.884793
v 2.580535 4.917494 3.205712
v 1.865002 4.896903 2.890471
v 1.990196 4.754198 3.068184
v 1.872639 4.948720 2.866821
v 2.195191 4.650844 3.245719
v 2.494113 4.876667 3.198436
v 2.165032 4.564945 3.285972
v 1.909215 5.002308 2.838152
v 2.142368 4.648602 3.233383
v 1.938456 5.069201 2.804595
v 2.146927 4.601628 3.259610
v 1.974754 4.795109 3.034659
v 1.897176 5.037133 2.792772
v 1.897663 5.062208 2.774621
v 2.227816 5.732027 2.396157
v 1.886833 5.087164 2.749324
v 2.205213 5.713615 2.400325
v 2.181769 5.685745 2.412775
v 1.952392 5.187466 2.698853
v 1.908779 5.151999 2.704872
v 1.892538 5.117190 2.728601
v 2.140905 5.617744 2.444263
v 2.039130 5.308905 2.638691
v 2.033734 5.278803 2.668183
v 2.007712 5.253112 2.661122
v 2.107681 5.568282 2.473168
v 2.079975 5.513720 2.499501
v 2.057803 5.442508 2.549196
v 2.068899 5.481647 2.524723
v 2.091267 5.537529 2.487451
v 2.041000 5.329744 2.619859
v 2.044190 5.374698 2.594877
v 2.049916 5.409876 2.573611
v 1.928715 5.106926 2.765614
v 1.911662 5.107035 2.753675
v 1.941874 5.157597 2.727519
v 2.060604 5.306733 2.682881
v 2.053293 5.335592 2.644946
v 0.210581 2.953556 3.646717
v 0.776978 2.635195 4.154305
v 0.972546 2.387692 4.438251
v 0.185686 2.942217 3.642489
v 1.076507 2.426767 4.454009
v 1.029741 2.454403 4.416710
v 0.981781 2.415077 4.422841
v 1.031334 2.425041 4.444610
v 2.280339 4.616176 3.285203
v 2.918452 5.072863 3.212490
v 2.357698 4.709717 3.242991
v 2.787634 4.975462 3.231120
v 1.851143 4.604315 3.093097
v 1.790776 4.626575 3.048866
v 1.756379 4.574577 3.071429
v 1.760002 4.626787 3.028809
v 1.770823 4.702439 2.980833
v 2.531771 4.824422 3.233759
v 1.976976 4.433156 3.280469
v 2.474125 4.794536 3.231875
v 1.908852 4.657763 3.092892
v 1.914903 4.699379 3.062984
v 1.877095 4.664590 3.074315
v 2.891968 5.068367 3.208484
v 2.844455 5.023236 3.221420
v 1.850587 4.676537 3.051780
v 2.380804 4.764772 3.219454
v 1.846198 4.709342 3.027304
v 1.865294 4.738128 3.011920
v 2.333437 4.718048 3.231198
v 1.851451 4.753612 2.989323
v 2.311547 4.670092 3.258536
v 1.802755 4.731095 2.977204
v 2.249137 4.641512 3.264153
v 1.818999 4.751289 2.970379
v 2.219892 4.601529 3.280783
v 2.633173 4.915502 3.221384
v 1.827087 4.818733 2.920866
v 1.848824 4.861745 2.902671
v 2.185707 4.551041 3.297537
v 1.945808 4.561505 3.177064
v 2.093997 4.501721 3.295755
v 1.898519 4.615005 3.112713
v 2.605884 4.864143 3.235729
v 1.797323 4.610312 3.065557
v 2.023043 4.505033 3.264381
v 1.820444 4.640905 3.055289
v 1.799894 4.681842 3.025293
v 1.971819 4.501108 3.230065
v 1.999832 4.483253 3.263673
v 2.427467 4.759172 3.237463
v 1.945563 4.659370 3.114782
v 0.936674 2.309495 4.472368
v 0.289686 3.012694 3.622726
v 0.853052 2.581910 4.220312
v 0.167003 2.966292 3.606021
v 0.849690 2.381683 4.373284
v 0.811826 2.677175 4.124435
v 0.767991 2.661398 4.122259
v 0.903474 2.427763 4.358403
v 0.738657 2.630759 4.130849
v 0.927415 2.340276 4.453875
v 0.252892 2.993112 3.626660
v 1.075035 2.498803 4.391451
v 0.248585 2.965548 3.649043
v 1.121083 2.419235 4.469842
v 0.817013 2.590686 4.198241
v 0.153715 2.927407 3.633734
v 0.777987 2.615309 4.171106
v 0.213388 2.921208 3.668139
v 0.944501 2.439021 4.371179
v 0.812900 2.635232 4.166977
v 0.255740 2.907151 3.691446
v 0.902823 2.356755 4.429794
v 0.767818 2.577576 4.187800
v 1.067183 2.467776 4.416095
v 1.055817 2.506720 4.376673
v 1.003735 2.459404 4.386579
v 1.036919 2.380348 4.465826
v 0.949304 2.391871 4.423923
v 0.886622 2.383925 4.397324
v 0.803521 2.516714 4.239083
v 0.281753 3.030800 3.601912
v -1.020594 0.831358 4.738902
v 0.780009 2.515955 4.226588
v 0.862575 2.409081 4.354353
v 0.945601 2.511892 4.306323
v 0.751584 2.544763 4.195313
v 1.074458 2.551332 4.345330
v 0.287703 2.884151 3.712797
v 0.762350 2.685878 4.093760
v 1.050116 2.355183 4.484173
v 0.788415 2.324152 4.385367
v -0.975882 0.881017 4.711436
v -1.027309 0.845555 4.718825
v -0.998038 0.947150 4.647636
v 0.727413 2.690802 4.062148
v 0.333171 3.025111 3.622845
v 0.157524 2.881808 3.663105
v 1.099841 2.482044 4.408527
v -1.000687 0.869540 4.714941
v 1.111857 2.524295 4.381554
v 0.818911 2.392109 4.345949
v 0.862502 2.657150 4.161310
v -0.979373 0.926693 4.683636
v 0.886688 2.308850 4.453761
v 0.997193 2.573400 4.289034
v 0.836561 2.559542 4.225460
v 0.138331 2.971636 3.582026
v 0.927383 2.568659 4.266286
v 0.273053 2.950042 3.665504
v 1.102184 2.379486 4.491200
v 0.846241 2.265210 4.463161
v 0.119195 2.974381 3.569762
v 1.086507 2.362958 4.496540
v 0.108582 2.916066 3.609113
v -1.000191 0.899456 4.694280
v 0.245211 2.884638 3.702664
v 0.924991 2.518653 4.293219
v 0.997541 2.348254 4.470276
v 1.034809 2.562964 4.315824
v 0.741828 2.575602 4.173907
v 0.897570 2.596153 4.228402
v 0.893580 2.577293 4.239881
v 1.098452 2.449198 4.435041
v 0.942037 2.590829 4.253531
v 1.004516 2.484097 4.355484
v 1.032290 2.512265 4.355933
v 0.877965 2.325501 4.437077
v 0.086291 2.988792 3.543002
v 1.009945 2.534286 4.323308
v 0.710009 2.606580 4.127418
v 0.893804 2.630068 4.197036
v 0.983243 2.542285 4.305544
v 0.853231 2.631248 4.185152
v 0.708690 2.662175 4.088789
v 2.494565 4.640609 3.340928
v 2.438717 4.642841 3.307391
v 2.850585 4.921549 3.282130
v 1.753651 4.511623 3.100542
v 1.707219 4.521162 3.052474
v 1.963156 4.381152 3.296689
v 1.919017 4.373820 3.280522
v 1.895600 4.432726 3.220753
v 2.424222 4.674520 3.288245
v 2.447464 4.708676 3.276335
v 1.817653 4.843839 2.887042
v 1.776749 4.768734 2.923467
v 2.955431 5.012830 3.263405
v 1.888958 4.500395 3.179948
v 1.852918 4.510839 3.152956
v 2.882720 5.003954 3.246847
v 2.363869 4.638083 3.292618
v 2.269500 4.578975 3.302671
v 1.837030 4.551575 3.116979
v 2.165810 4.499807 3.315366
v 1.826514 4.607640 3.079197
v 1.766503 4.543640 3.094540
v 2.102177 4.466527 3.313372
v 1.750402 4.599271 3.041830
v 2.768509 4.887107 3.274842
v 2.421057 4.709026 3.267322
v 2.380547 4.728436 3.237439
v 1.743783 4.525370 3.088869
v 2.706325 4.847814 3.274158
v 2.735160 4.911658 3.249273
v 1.726139 4.647343 2.983894
v 1.752806 4.713836 2.952420
v 2.003492 4.439000 3.289534
v 2.552509 4.699845 3.327100
v 2.655929 4.799520 3.290834
v 1.958458 4.446157 3.261579
v 2.626545 4.728892 3.332235
v 2.648750 4.844749 3.256757
v 1.922174 4.478189 3.211520
v 2.575708 4.775622 3.274978
v 2.582189 4.739583 3.307899
v 2.511765 4.707090 3.299069
v 2.526335 4.747150 3.275075
v 2.497632 4.760317 3.259909
v 2.486449 4.699401 3.293309
v 1.802467 4.875477 2.828859
v 1.800636 4.850653 2.857758
v 2.264969 5.720391 2.382497
v 2.241436 5.711221 2.378953
v 2.217405 5.694234 2.381344
v 2.191700 5.667259 2.391566
v 1.857230 5.032114 2.738549
v 1.845657 4.997715 2.762414
v 2.162961 5.625667 2.410486
v 1.918195 5.175914 2.655120
v 2.144928 5.599882 2.424421
v 1.883603 5.126107 2.676515
v 1.897714 5.151927 2.665492
v 1.864584 5.065925 2.714215
v 1.872814 5.098401 2.692729
v 1.830144 4.956134 2.786358
v 1.815214 4.908628 2.812302
v 1.999741 5.255436 2.624562
v 2.015241 5.277262 2.621815
v 2.114385 5.551246 2.446930
v 1.834211 4.893596 2.863998
v 1.872087 5.060127 2.747870
v 1.865109 5.025941 2.770611
v 1.886531 5.127658 2.701322
v 1.976254 5.223422 2.661464
v 1.920322 5.176048 2.669369
v 1.877962 5.096211 2.727537
v 1.829774 4.936857 2.816666
v 1.843317 4.972453 2.798249
v -0.979153 0.775320 4.783949
v -0.990833 0.745535 4.800641
v 0.292798 3.057209 3.571017
v 0.715813 2.550711 4.163981
v 1.007172 2.318820 4.487485
v 0.740984 2.367081 4.319082
v 0.680475 2.635649 4.081976
v 1.142435 2.565728 4.350506
v 0.933583 2.241770 4.507109
v 1.059711 2.610111 4.271701
v -0.952492 0.833252 4.748962
v 0.319456 2.815664 3.760895
v 0.765381 2.736806 4.032762
v 0.247159 3.022447 3.575422
v 0.271315 2.843133 3.734465
v 0.687736 2.657542 4.068486
v 0.048244 2.870919 3.601814
v 0.040057 2.903850 3.574415
v 0.043236 2.961311 3.529735
v 1.041451 2.588794 4.293018
v 0.835010 2.280689 4.445053
v 0.337502 2.929086 3.696074
v 0.808486 2.298205 4.410744
v 0.167271 3.120227 3.466180
v 0.966122 2.606098 4.241659
v 0.331504 2.962070 3.671710
v 0.832214 2.355765 4.378991
v 0.825521 2.330134 4.397413
v 1.139202 2.382202 4.492352
v 1.140128 2.315546 4.536040
v 0.841815 2.740330 4.071881
v -1.004830 0.824820 4.750022
v 0.112319 2.877369 3.632142
v 0.368458 3.007624 3.637650
v 0.330773 3.003423 3.637876
v 0.215734 2.987352 3.607180
v 0.773822 2.313517 4.379450
v 0.967689 2.465321 4.354003
v -1.008571 0.783844 4.769413
v 0.858265 2.687653 4.127983
v 0.173698 2.997986 3.564422
v 0.991090 2.495072 4.335467
v -0.931274 0.935878 4.685806
v 0.740526 2.494128 4.217684
v 0.979221 2.300549 4.488661
v 0.764100 2.539996 4.205398
v 0.799381 2.405679 4.319146
v 0.766439 2.391846 4.313589
v 0.790577 2.342344 4.365372
v -0.962040 0.954700 4.661216
v 0.787107 2.362332 4.345036
v 0.938635 2.489933 4.317196
v 1.080990 2.581846 4.310863
v 0.933136 2.459299 4.342801
v 0.282609 3.115563 3.519280
v 0.869834 2.434663 4.329540
v 0.788929 2.438073 4.289484
v -1.015035 0.891394 4.687298
v 0.773693 2.713068 4.066000
v 0.214862 3.087050 3.514325
v 0.153345 3.050017 3.516977
v 0.147325 2.996015 3.559207
v 0.903035 2.483803 4.304833
v 0.122206 3.023188 3.532120
v 0.695767 2.617589 4.106585
v 0.876758 2.541622 4.250838
v 0.233026 3.121156 3.495989
v 0.917324 2.274423 4.486310
v 0.123217 3.069075 3.487868
v 0.892782 2.253711 4.487733
v 0.176427 3.102714 3.486527
v 0.869910 2.223260 4.491560
v 0.839800 2.470294 4.284417
v 0.087226 3.036008 3.497002
v 0.300107 2.855946 3.736611
v 0.825149 2.432191 4.307378
v 0.785056 2.478997 4.254357
v 0.938639 2.655041 4.183815
v 0.260007 2.798817 3.747002
v -0.940555 0.869606 4.721657
v 0.811977 2.206270 4.461738
v -0.009228 2.914932 3.535995
v 0.192366 2.829994 3.698766
v 1.156691 2.416392 4.466399
v 0.135258 2.804031 3.679188
v 0.154227 2.835887 3.678765
v -1.033119 0.803569 4.740537
v 1.213045 2.586046 4.333847
v 1.149660 2.498566 4.395959
v 0.940972 2.696814 4.147002
v 0.755024 2.313403 4.364871
v 1.144412 2.452326 4.428597
v -0.874403 0.922399 4.696984
v 1.147944 2.474881 4.411068
v 0.913575 2.213280 4.517931
v -0.919814 0.959829 4.657333
v 0.869665 2.186725 4.505280
v -0.953318 0.967878 4.633755
v 0.379147 3.209363 3.467079
v 0.008292 2.994245 3.476545
v 1.067108 2.301143 4.513010
v 1.039567 2.244484 4.537099
v -1.014828 0.932089 4.647097
v 1.158265 2.599499 4.311697
v 0.845567 2.799521 4.013623
v -0.955290 0.776687 4.785668
v 0.694648 2.676712 4.050635
v 1.160805 2.332265 4.530401
v 0.227091 2.800713 3.732055
v 0.839105 2.239697 4.471937
v 0.998241 2.621870 4.233858
v 0.911373 2.746605 4.093569
v 0.918466 2.713050 4.126763
v 0.808862 2.237263 4.450688
v -1.017771 0.748294 4.787020
v 1.151457 2.539437 4.374813
v -0.029001 2.938353 3.509021
v 0.360075 3.046148 3.610383
v 1.170091 2.378126 4.489203
v 0.872404 2.779578 4.050180
v 0.181310 3.028870 3.538566
v 0.751690 2.338375 4.342125
v 0.333915 3.111342 3.540540
v 1.052330 2.322898 4.496347
v 0.179126 3.171655 3.423643
v 0.818056 2.714353 4.087091
v 0.694281 2.551498 4.145483
v 0.692169 2.588840 4.124750
v 0.737785 2.396288 4.291293
v 0.797014 2.775832 4.009653
v 0.088974 3.095189 3.441301
v 0.264459 3.073695 3.542000
v 0.039490 3.014656 3.479578
v 0.670293 2.589293 4.108070
v 0.745471 2.456681 4.248544
v 0.734938 2.432134 4.263880
v 0.138722 3.161663 3.410805
v 0.959123 2.262243 4.500497
v 0.250434 3.039541 3.561175
v 0.715191 2.433180 4.250050
v 0.095141 3.145353 3.401752
v 0.005391 2.945843 3.520934
v 0.694628 2.686752 4.042388
v 0.296586 3.159823 3.486331
v 0.369562 2.909846 3.717714
v 0.343363 2.884923 3.728837
v 0.226875 3.170413 3.446420
v -0.889426 0.905159 4.712638
v 2.085125 4.367984 3.345301
v 1.937777 4.339800 3.305970
v 1.860004 4.400167 3.219633
v 2.933421 4.863696 3.339912
v 1.862217 4.424184 3.203840
v 1.872394 4.337868 3.276712
v 2.805873 4.813946 3.326138
v 1.789013 4.437703 3.156519
v 1.736556 4.480670 3.100263
v 2.801052 4.771769 3.347038
v 2.758280 4.721272 3.366098
v 2.717040 4.692665 3.377433
v 2.512519 4.538150 3.406613
v 2.475774 4.547626 3.385417
v 2.401828 4.519596 3.368649
v 2.327043 4.494868 3.353395
v 2.221378 4.444374 3.345155
v 2.157239 4.430665 3.340923
v 2.107741 4.409713 3.336061
v 3.054465 4.929755 3.346999
v 2.027312 4.372583 3.319604
v 3.001866 4.935131 3.322917
v 2.976713 4.966290 3.294194
v 1.894616 4.318349 3.300368
v 1.901250 4.380488 3.265544
v 2.900255 4.916944 3.296833
v 2.762835 4.791711 3.329937
v 2.721231 4.742282 3.354464
v 2.784174 4.837949 3.306460
v 1.782782 4.488685 3.125161
v 2.719205 4.797605 3.308671
v 2.677746 4.693604 3.372658
v 2.636142 4.654558 3.384714
v 2.659066 4.702922 3.362359
v 2.710524 4.754367 3.343457
v 2.593802 4.662975 3.361731
v 2.596581 4.618600 3.394961
v 2.549123 4.592016 3.390692
v 2.549312 4.627637 3.367745
v 2.450651 4.596605 3.345588
v 2.456614 4.632907 3.322946
v 2.422099 4.593140 3.335000
v 2.365292 4.569232 3.327183
v 2.388250 4.608455 3.313945
v 2.336682 4.553097 3.327316
v 2.288216 4.492806 3.342830
v 2.257125 4.513899 3.326548
v 1.165457 2.238798 4.585272
v 0.704766 2.771633 3.959159
v 0.127848 3.237894 3.328890
v -0.086840 2.849944 3.537101
v 1.194488 2.313271 4.548893
v 0.996996 2.682134 4.170764
v 0.045672 3.218523 3.306963
v 0.268932 2.766587 3.764390
v 0.962241 2.761079 4.097060
v 0.701029 2.401807 4.259241
v 0.694225 2.360268 4.281571
v 0.688429 2.413925 4.235692
v -1.032433 0.752467 4.773648
v 0.012709 3.068666 3.413523
v 0.694936 2.444113 4.224612
v 0.409132 2.996052 3.647248
v 1.185730 2.543837 4.368926
v -0.987566 0.968717 4.609587
v -0.070869 2.957766 3.462588
v -1.040246 0.859541 4.670826
v -0.011837 2.803437 3.611691
v -1.016265 0.943522 4.621666
v 0.307286 3.197518 3.446741
v -1.040366 0.810418 4.719654
v 0.930961 2.832351 4.013415
v -0.935268 0.795029 4.774453
v -0.062273 2.810346 3.580673
v 1.029893 2.642928 4.215624
v 1.170683 2.288122 4.562964
v 0.782274 2.264917 4.412910
v 0.370781 2.858293 3.745724
v -1.044311 0.753453 4.757761
v 0.098709 3.193268 3.360915
v 0.714220 2.377987 4.282250
v -0.032226 2.889090 3.540073
v 0.733092 2.338432 4.328344
v 1.014897 2.717148 4.143678
v -0.076508 2.889595 3.515744
v 0.703257 2.328398 4.310081
v -0.122733 2.885855 3.492747
v 1.012062 2.763379 4.109338
v 0.714384 2.469767 4.212657
v 0.880018 2.808217 4.019090
v 0.058894 3.097231 3.419979
v 0.041216 3.112950 3.394380
v 1.188053 2.480366 4.406110
v 0.254229 3.221313 3.405189
v 0.102768 2.819445 3.655375
v 0.370388 3.078970 3.575048
v 0.686058 2.513981 4.169198
v 0.217138 3.216057 3.396729
v -0.004849 3.112040 3.367938
v 0.400213 3.129295 3.540915
v 0.664792 2.523641 4.146614
v 0.047428 2.827099 3.623700
v 0.177620 3.207364 3.385439
v 0.772260 2.787864 3.985732
v 0.671328 2.555412 4.129106
v 0.651900 2.572693 4.102891
v 0.340898 3.161753 3.502284
v 0.984012 2.213116 4.535849
v 1.016469 2.261101 4.520458
v 0.944661 2.200313 4.532678
v 0.722435 2.752471 3.992227
v -0.021434 2.855049 3.573025
v -0.982914 0.715931 4.820319
v -1.005967 0.705417 4.815917
v -1.020315 0.698784 4.807866
v 0.651031 2.616301 4.069689
v -0.075752 2.934365 3.481337
v 0.664654 2.658219 4.037773
v 0.678744 2.706640 4.008559
v -1.039499 0.675485 4.795493
v 0.625713 2.586674 4.059769
v -1.046589 0.719018 4.766811
v 0.634482 2.630769 4.034760
v 1.213263 2.264613 4.586449
v 0.720338 2.802675 3.936199
v 1.046581 2.776869 4.105516
v -0.918436 0.971549 4.623419
v 1.182040 2.340661 4.520791
v 0.668540 2.427579 4.214014
v -0.126575 2.659595 3.662987
v -0.056194 3.064477 3.375072
v 0.434797 2.967516 3.675865
v 1.006775 2.136108 4.590999
v 1.188773 2.426048 4.447451
v -1.047235 0.808390 4.689794
v -1.007054 0.956485 4.614606
v 0.634571 2.568456 4.086344
v 0.906419 2.148180 4.536513
v 0.426032 3.068629 3.585407
v -0.145693 2.929099 3.440403
v -0.886353 0.859957 4.732744
v 0.413684 3.234277 3.447844
v 1.132161 2.614673 4.281565
v -0.976743 0.689490 4.838758
v -0.948629 0.729117 4.814348
v 0.833843 2.876619 3.926952
v 1.087615 2.629767 4.252584
v 1.079218 2.651303 4.224930
v -1.016590 0.653207 4.837965
v 1.191949 2.297145 4.563730
v 1.018514 2.663007 4.195914
v 0.352212 2.813341 3.770818
v -0.873643 0.934465 4.679112
v 0.720581 2.299670 4.340677
v 0.180115 3.245725 3.347495
v -0.041508 2.739050 3.640672
v 0.665839 2.388193 4.241512
v 0.650693 2.708111 3.988277
v 0.690270 2.728825 3.994032
v 0.224151 2.765789 3.745564
v 1.127960 2.249375 4.560698
v 0.676997 2.453364 4.201160
v 0.411500 2.918446 3.712868
v 0.177007 2.785594 3.706163
v 0.423650 2.881524 3.735373
v 0.940405 2.791020 4.061267
v 0.395027 2.967975 3.673434
v -0.027202 3.003346 3.445782
v 1.050583 2.161429 4.592965
v 0.834415 2.840073 3.966075
v 1.104417 2.280824 4.531686
v 0.394289 3.076551 3.579344
v 1.049160 2.192836 4.575899
v 0.130406 2.776740 3.689167
v 0.426937 3.036909 3.613544
v 1.090525 2.214609 4.571928
v 0.068963 2.797978 3.649200
v 0.792784 2.839894 3.944215
v 0.982687 2.180222 4.557892
v 0.406676 3.164355 3.512676
v 0.015444 2.773120 3.641869
v 0.950567 2.152727 4.557494
v -0.042673 3.042892 3.403458
v 0.982866 2.155441 4.568620
v 0.939005 2.181639 4.539947
v 0.364026 3.229214 3.437486
v 0.844382 2.187542 4.490439
v 0.806739 2.187265 4.466361
v -0.036079 3.082669 3.371028
v 0.010877 3.169517 3.330620
v 1.189068 2.594269 4.324796
v -0.114300 3.001181 3.399782
v 2.132365 4.344129 3.362958
v 2.099267 4.346190 3.357072
v 2.016244 4.300501 3.349907
v 3.088821 4.733376 3.496966
v 3.049077 4.779064 3.441302
v 1.946786 4.253057 3.351767
v 1.872810 4.233601 3.337793
v 2.960643 4.787872 3.396308
v 1.743036 4.230574 3.276050
v 2.754142 4.650566 3.418531
v 2.717281 4.613412 3.422294
v 1.731564 4.351259 3.175140
v 2.676047 4.583005 3.426673
v 2.625646 4.578028 3.422675
v 2.584640 4.520848 3.435907
v 2.405451 4.418530 3.419950
v 2.280155 4.431586 3.366409
v 2.190181 4.367848 3.363261
v 3.286307 4.643538 3.671528
v 3.300775 4.683222 3.649762
v 3.259513 4.630017 3.666382
v 3.216315 4.598373 3.657777
v 3.232350 4.655944 3.633807
v 3.247412 4.686528 3.621326
v 1.971930 4.311299 3.329899
v 3.230271 4.720565 3.581948
v 3.217576 4.765509 3.542485
v 3.163842 4.761735 3.518363
v 3.198083 4.784615 3.516952
v 1.884226 4.275915 3.319380
v 3.147530 4.821233 3.469972
v 1.832402 4.255517 3.307238
v 1.803915 4.203517 3.328210
v 3.116990 4.774240 3.486930
v 1.736573 4.188596 3.305942
v 3.081999 4.832737 3.425579
v 3.118674 4.864219 3.419515
v 1.786538 4.290759 3.255648
v 3.035769 4.873734 3.376844
v 1.758583 4.352757 3.192751
v 1.761667 4.399495 3.163022
v 3.019240 4.823558 3.400707
v 1.752611 4.423011 3.140986
v 2.926199 4.811988 3.366918
v 2.851536 4.737901 3.388760
v 2.801619 4.743534 3.362026
v 2.798767 4.696499 3.399271
v 2.761451 4.668204 3.410270
v 2.725080 4.673504 3.389906
v 2.695764 4.636972 3.405273
v 2.878428 4.864824 3.318977
v 2.835547 4.783157 3.349376
v 2.567295 4.526443 3.431276
v 2.447058 4.483197 3.409302
v 2.374269 4.476268 3.378775
v 2.182418 4.394701 3.353900
v 1.735144 4.797861 2.822246
v 2.254088 5.687508 2.365458
v 1.697016 4.475000 3.065433
v 2.233078 5.671379 2.366696
v 2.211534 5.654787 2.373172
v 2.192554 5.629886 2.380861
v 1.639854 4.554790 2.974754
v 1.654689 4.608079 2.940581
v 2.170866 5.598132 2.392634
v 2.159362 5.580628 2.399338
v 1.687309 4.709559 2.876094
v 1.687140 4.726033 2.851075
v 1.661671 4.656539 2.902247
v 1.637190 4.525995 2.995211
v 1.898435 5.146406 2.629300
v 1.911924 5.165322 2.620036
v 2.124507 5.533906 2.424630
v 1.849504 5.029791 2.697160
v 1.879859 5.114334 2.647066
v 1.797698 4.901905 2.770928
v 1.819087 4.950760 2.747971
v 1.836963 4.995280 2.717831
v 1.783493 4.867874 2.797729
v 1.731311 4.754315 2.883063
v 1.754672 4.798499 2.857218
v 1.674080 4.523976 3.023213
v 1.693877 4.641722 2.956497
v 1.710785 4.671555 2.949111
v 1.719996 4.563268 3.038198
v 1.682004 4.572243 2.999418
v 1.688725 4.608375 2.978443
v 1.704281 4.702353 2.907664
v 1.935706 5.192669 2.623922
v 1.974579 5.229721 2.624751
v 1.955982 5.210525 2.603239
v 2.067798 5.426661 2.483996
v 2.090973 5.477016 2.455227
v 2.023799 5.307255 2.557311
v 2.044812 5.367670 2.519991
v 2.051820 5.386226 2.508567
v 1.994870 5.253650 2.587038
v 2.073404 5.474783 2.503521
v -0.145988 2.610275 3.682261
v 1.301788 2.246243 4.603757
v 1.235290 2.284701 4.570108
v 0.644748 2.757246 3.916557
v 0.065511 3.269817 3.256938
v 1.176840 2.192496 4.613420
v 0.886360 2.131128 4.530994
v -1.053823 0.767975 4.721594
v -0.249613 2.609158 3.633399
v 1.206907 2.636779 4.282722
v 1.088662 2.176679 4.596383
v 0.621599 2.669573 3.990410
v 1.201557 2.333016 4.525200
v -0.171856 2.761486 3.548962
v 0.769562 2.167801 4.441034
v -0.879866 0.965630 4.617681
v 0.738622 2.224596 4.389195
v 1.209461 2.417555 4.446702
v 0.708554 2.273715 4.341491
v -0.076657 2.641710 3.685796
v 0.688918 2.267658 4.325562
v 1.056499 2.804684 4.069692
v 1.001887 2.825473 4.038558
v 1.227928 2.559121 4.353022
v 0.641124 2.433863 4.176476
v -1.035899 0.907889 4.624031
v -0.209186 2.955425 3.375833
v -1.015714 0.946888 4.577944
v 0.456286 3.068802 3.586294
v 0.217733 3.299843 3.303362
v -0.014164 3.199237 3.278472
v 0.626797 2.544171 4.107418
v -0.882153 0.720109 4.815769
v -0.888466 0.778049 4.778650
v 0.871627 2.896723 3.923032
v 0.617488 2.602819 4.039800
v 0.408971 2.764716 3.803228
v -0.993943 0.611492 4.867455
v -0.903819 0.819544 4.756179
v 0.957888 2.120410 4.582565
v 0.087745 3.253517 3.293267
v 1.197906 2.230494 4.599411
v 1.206550 2.657304 4.259372
v -0.135957 2.690871 3.631380
v 1.143014 2.652870 4.238160
v 0.212122 2.735777 3.752378
v -0.168552 2.668861 3.630797
v 0.635535 2.720443 3.951090
v 0.146060 2.729526 3.722613
v -0.185317 2.638664 3.643111
v 0.774871 2.214416 4.428110
v 0.466044 2.927137 3.706590
v 1.151396 2.217573 4.594136
v 0.756671 2.239628 4.397302
v 0.734729 2.251331 4.370321
v -0.104785 3.038680 3.371898
v 0.078824 2.763840 3.668017
v -0.120110 2.734040 3.599943
v 0.968173 2.923280 3.947523
v 1.126048 2.179883 4.603905
v 0.674278 2.315115 4.292644
v 0.671483 2.354034 4.265550
v -0.100686 3.077972 3.337947
v 0.653150 2.371680 4.238490
v 1.096087 2.772657 4.126442
v 1.074863 2.726858 4.153766
v 0.038495 2.749208 3.660204
v 0.663534 2.476613 4.175899
v 0.944737 2.878262 3.969938
v -0.175612 2.878364 3.460512
v -0.146861 3.000246 3.378612
v 0.649413 2.404282 4.212230
v 0.932107 2.857240 3.984706
v 1.211832 2.517266 4.384435
v -0.226371 2.681733 3.595370
v -0.026842 2.712870 3.661042
v -0.074564 2.699546 3.651936
v -0.189435 2.713369 3.583387
v 0.887783 2.837532 3.983836
v 1.061661 2.133885 4.608335
v 0.389780 2.827581 3.767978
v 1.010735 2.113729 4.602656
v -0.216938 2.735410 3.551063
v -0.096164 2.768450 3.586425
v 0.359889 2.743300 3.807334
v -0.117782 2.792873 3.550749
v -0.256257 2.691898 3.570105
v -0.136545 2.771685 3.556585
v -0.283124 2.652201 3.584023
v 0.776329 2.857158 3.918113
v 0.307801 3.266740 3.376038
v -0.108379 2.640625 3.679174
v 0.246501 3.263891 3.357253
v 0.138735 3.290123 3.271951
v 0.982743 2.084247 4.606461
v 1.207957 2.362934 4.486483
v 0.236190 2.678871 3.785956
v 1.169341 2.971430 3.985553
v -0.023022 2.643567 3.699478
v -0.316250 2.717211 3.500577
v -0.953920 0.975364 4.597868
v -0.992943 0.962207 4.571382
v -0.040089 3.200317 3.244632
v 1.084855 2.084583 4.634820
v 0.661155 2.324306 4.271672
v 0.628963 2.449295 4.154501
v 0.449371 3.102465 3.560496
v -0.197144 3.048511 3.304197
v 0.342063 3.329058 3.321512
v 0.633108 2.477879 4.144859
v 0.620748 2.498818 4.122331
v 1.119875 3.009386 3.934290
v 1.348267 2.773139 4.230643
v 1.260647 2.671317 4.262672
v 0.408266 3.310896 3.362113
v -0.840070 0.835387 4.751449
v 1.355024 2.798477 4.212009
v -0.843432 0.880693 4.723562
v 0.609622 2.559972 4.053518
v -0.833463 0.891572 4.712859
v -0.867005 0.938581 4.661005
v -1.011870 0.578469 4.873680
v 0.262337 2.729181 3.775498
v -0.902185 0.747264 4.801290
v 0.755513 2.864102 3.893946
v 1.131662 2.697683 4.197454
v -0.183536 2.594145 3.675965
v 1.259218 2.229808 4.611880
v -1.008352 0.612345 4.861094
v -1.021926 0.605605 4.852778
v -0.190807 2.519285 3.724231
v 0.672122 2.774591 3.924761
v 0.129983 2.698115 3.731138
v 0.926419 2.097585 4.576391
v -0.058650 3.136320 3.304140
v 1.128769 2.759681 4.147480
v 1.162891 2.794292 4.127748
v 0.609667 2.673634 3.969398
v -0.106765 3.109178 3.302506
v 0.869290 2.095826 4.541325
v -0.167786 3.068448 3.306990
v 1.171534 2.762283 4.160751
v -0.140184 3.067959 3.323156
v -0.223091 2.880771 3.428769
v 1.118190 2.973410 3.968522
v 0.847180 2.145541 4.506609
v 0.840384 2.117189 4.514222
v 0.075371 2.718359 3.694630
v 1.094630 2.132889 4.619774
v 0.814768 2.150913 4.481942
v 0.459708 3.004030 3.647882
v -0.262963 2.488468 3.717790
v 1.021614 2.965439 3.934022
v -0.253218 2.533464 3.691752
v 0.009749 2.699624 3.679545
v 1.060976 2.944092 3.969582
v -0.070553 2.583952 3.717579
v 0.455162 3.041858 3.611228
v 1.053435 2.889234 4.004374
v 1.268417 2.594452 4.328352
v 1.232641 2.636464 4.289150
v 0.447938 3.162827 3.520318
v 1.007135 3.003605 3.878653
v -0.253072 2.912867 3.384868
v -0.982701 0.654217 4.854342
v -0.282969 2.574254 3.639522
v 0.474594 3.251429 3.446276
v -0.248653 2.565048 3.670184
v 0.950922 2.940611 3.922950
v -0.063605 3.157746 3.277344
v -0.204802 2.828445 3.478010
v -0.206044 2.797799 3.501400
v -0.320402 2.626390 3.573950
v -0.939500 0.671314 4.849078
v 1.107262 2.722510 4.167582
v 1.202182 2.681159 4.234949
v -0.111563 2.600330 3.698857
v 1.214051 2.782236 4.159945
v -0.268732 2.734957 3.524117
v 0.333081 2.723421 3.806016
v 0.993537 2.855728 4.009737
v 0.713352 2.831242 3.896348
v -0.291605 2.697479 3.542230
v -0.289673 2.514472 3.688866
v 0.357986 3.275079 3.384239
v 0.262162 3.311660 3.309464
v 1.940292 4.204546 3.371291
v 1.875046 4.140922 3.389139
v 1.678628 4.220438 3.247878
v 1.716267 4.058290 3.389177
v 2.931858 4.723432 3.419062
v 2.837440 4.667688 3.420667
v 1.640019 3.991033 3.398904
v 1.536597 4.073572 3.286480
v 2.475312 4.433306 3.435949
v 1.650922 4.391909 3.084073
v 1.666122 4.452769 3.057703
v 2.210751 4.358302 3.373393
v 1.596415 4.408485 3.047443
v 1.599030 4.460357 3.011814
v 1.599922 4.486636 2.987643
v 3.138844 4.647105 3.576599
v 3.185009 4.688120 3.579759
v 1.853873 4.172711 3.368367
v 1.748295 4.105488 3.373693
v 1.788523 4.162531 3.350264
v 3.109386 4.693969 3.531959
v 1.758530 4.091349 3.384923
v 3.051948 4.697698 3.501022
v 3.022597 4.698842 3.483173
v 1.667403 4.169951 3.285814
v 1.729758 4.277205 3.232692
v 1.698301 4.271676 3.215538
v 3.004207 4.744898 3.436100
v 2.979253 4.745821 3.424299
v 2.932239 4.771041 3.396506
v 2.831470 4.699002 3.405794
v 1.674366 4.054118 3.378363
v 1.675785 4.095397 3.348552
v 2.768262 4.605940 3.433716
v 2.573385 4.480037 3.446351
v 1.654338 4.062699 3.365436
v 1.672310 4.144713 3.308347
v 2.531785 4.462880 3.442759
v 1.604514 4.100022 3.311364
v 1.626630 4.156186 3.273674
v 1.598365 4.057549 3.339449
v 1.559786 3.989691 3.371658
v 1.554456 4.034245 3.332339
v 1.508275 3.960522 3.367094
v 2.013609 4.261814 3.365020
v 1.716161 4.435451 3.105860
v 1.710575 4.383197 3.133072
v 1.675546 4.436727 3.071851
v 1.622761 4.455592 3.037310
v 1.593681 4.424499 3.037045
v 1.643997 4.498106 3.020610
v 1.418108 2.784136 4.243199
v 1.014132 2.061046 4.626776
v 1.250243 2.298799 4.551945
v 0.993226 2.035103 4.637868
v -0.067420 2.337268 3.913808
v 0.304110 3.354059 3.273285
v 0.239995 3.337968 3.262349
v 1.253102 2.345015 4.486091
v 1.323014 2.730551 4.240663
v 0.728881 2.864154 3.862530
v 1.240621 2.150889 4.650761
v -1.025793 0.575624 4.861860
v 1.291859 2.234979 4.610933
v -0.270017 2.435587 3.743130
v 1.246728 2.841692 4.126141
v 0.840093 2.085910 4.526814
v -1.054886 0.651701 4.777613
v 0.438580 2.795596 3.786910
v 0.717940 2.205001 4.374311
v 1.231146 2.417812 4.440884
v -1.056897 0.881978 4.601451
v 0.512254 2.940329 3.700333
v 0.706203 2.243755 4.347654
v 1.227935 2.443926 4.428326
v -0.002561 3.231824 3.235340
v 0.505873 3.071190 3.578465
v -0.337162 2.510965 3.652589
v 0.635895 2.346151 4.223481
v 1.121055 3.039457 3.896903
v 0.628801 2.397045 4.178067
v 0.607064 2.466553 4.114174
v 0.606789 2.540091 4.081264
v 0.598704 2.584074 4.026290
v -0.285679 2.770675 3.467905
v -0.823620 0.898167 4.699803
v 0.359112 2.691439 3.827657
v 0.324748 2.690645 3.814533
v -0.959006 0.607612 4.873520
v -0.987747 0.573366 4.886762
v 0.460791 2.848528 3.753786
v 1.382379 2.796001 4.226113
v 1.237288 2.202089 4.622552
v 0.966693 2.039318 4.622651
v -0.073973 2.297207 3.941514
v 0.128120 3.300622 3.248307
v 0.486451 2.972550 3.673717
v 0.072256 3.281552 3.241237
v 1.201288 3.008077 3.963168
v 0.927053 2.057689 4.593576
v 1.182432 3.019941 3.948956
v 1.205001 2.170463 4.633524
v 0.892859 2.068063 4.567985
v 1.152241 3.021767 3.936926
v 0.867563 2.076734 4.546926
v -0.205610 2.479125 3.740968
v 0.505753 3.012035 3.641759
v -0.280370 2.852097 3.409392
v -0.113707 2.333088 3.900303
v -0.236263 2.973647 3.341188
v 1.141425 2.119101 4.639088
v 1.286316 2.729843 4.225677
v 1.301087 2.704479 4.249386
v 0.772340 2.134997 4.452203
v 0.742166 2.176017 4.410601
v 1.065420 3.027107 3.885875
v -0.337268 2.455660 3.695931
v 0.467391 3.143068 3.534532
v 0.165648 2.676618 3.757372
v 0.092561 2.659014 3.733276
v 1.285050 2.560369 4.358665
v 1.241483 2.489426 4.400696
v 0.923918 2.962971 3.886886
v 1.337034 2.813920 4.187634
v 0.868064 2.924048 3.895502
v -0.318977 2.667070 3.548324
v -0.108288 3.152122 3.248296
v -0.340736 2.675294 3.520263
v 1.309312 2.778910 4.200838
v 0.793082 2.910357 3.859710
v 0.019543 2.644572 3.712952
v 1.267252 2.766196 4.189303
v -0.214119 3.075306 3.264144
v -0.285711 2.947787 3.329830
v 1.288742 2.829659 4.152014
v 0.608787 2.722018 3.919635
v -1.009225 0.546200 4.895277
v -0.244223 2.758776 3.514126
v -0.271461 2.788484 3.461349
v 0.283399 2.695176 3.795886
v 1.187379 2.829699 4.104542
v 1.185029 2.855706 4.081124
v 1.219586 2.881630 4.076239
v 1.146948 2.852681 4.064613
v 1.132647 2.819077 4.086536
v 1.192859 2.930458 4.026597
v 1.129552 2.889461 4.029842
v 1.082507 2.825635 4.058809
v 1.282193 1.656371 5.065382
v 1.297511 1.648467 5.069033
v 1.277330 1.640085 5.065587
v -1.063313 0.716181 4.722855
v 0.137335 2.583346 3.794506
v 0.957140 2.001944 4.629012
v -1.039491 0.560268 4.852581
v 1.275984 1.681578 5.034629
v 0.497778 2.907838 3.719069
v -0.206334 2.402951 3.786467
v 1.272396 2.912369 4.068141
v 1.228914 1.693944 5.006065
v 0.738128 2.139296 4.418630
v -0.880766 0.971917 4.592425
v -0.313145 2.400759 3.738503
v 1.052263 1.962528 4.710142
v 0.474604 2.810417 3.778979
v -0.896540 0.974854 4.587370
v -0.367791 2.450501 3.671100
v 0.683427 2.242385 4.325027
v -0.356994 2.497163 3.644136
v 0.666382 2.261143 4.302393
v 0.503490 3.106383 3.553668
v 0.644651 2.270386 4.261209
v -0.227637 2.270640 3.865625
v -1.029037 0.938680 4.556567
v 0.656368 2.343420 4.254013
v 0.445167 3.290045 3.394062
v -0.184955 2.254151 3.918905
v 1.190001 3.054196 3.906057
v 0.626219 2.412797 4.162418
v 0.542897 3.200838 3.498431
v 0.398666 3.368116 3.299788
v -0.009640 2.563097 3.751674
v -0.792900 0.866179 4.735939
v -0.047091 2.486552 3.792551
v -0.793457 0.882935 4.716785
v -0.145678 3.128117 3.251311
v -0.834206 0.904027 4.691026
v 1.232962 2.381268 4.455605
v 0.590888 2.612184 3.997884
v 1.442455 2.799052 4.238644
v 0.560165 2.600349 3.976544
v 0.384878 2.711368 3.826870
v -0.284536 2.991328 3.292134
v 1.410134 2.845207 4.184397
v -0.979722 0.529993 4.913508
v -0.316564 2.763327 3.447004
v -1.035815 0.525794 4.890675
v -0.847896 0.757454 4.786294
v 0.833294 2.939915 3.852447
v -0.123252 2.555872 3.722278
v 1.262738 1.669780 5.037888
v 1.060472 1.988591 4.695337
v 1.365884 2.713609 4.264580
v 1.012039 2.001540 4.669036
v 1.022685 1.962285 4.699052
v -0.093278 2.525559 3.749332
v 1.250795 1.711347 4.999864
v 1.037557 2.036571 4.650628
v -0.031329 2.301276 3.951460
v 0.197439 3.341474 3.227462
v -0.093375 2.464996 3.795636
v -0.023641 2.354413 3.916197
v 1.443321 2.750256 4.270982
v -0.114455 2.421057 3.821104
v -0.046179 2.368037 3.894577
v 0.901335 2.041543 4.584876
v 1.310193 2.616702 4.315375
v 0.841754 2.066142 4.537611
v -0.140492 2.421998 3.809737
v -0.059018 2.375147 3.885501
v 1.301996 2.259386 4.592590
v -0.289362 2.903476 3.360754
v 0.492611 2.846916 3.755773
v -0.108721 2.385306 3.854577
v 0.819479 2.088421 4.510318
v -0.118249 2.484174 3.769883
v 0.802953 2.104705 4.492106
v 1.259399 2.954620 4.030339
v 1.259981 2.195364 4.628551
v -0.152525 2.398018 3.823585
v 0.872286 2.985256 3.826697
v 1.233544 2.991838 3.987682
v -0.161812 2.462078 3.765931
v 0.559758 2.986798 3.671466
v 1.258960 3.018432 3.961339
v -0.029972 2.597705 3.722198
v 1.182539 2.141522 4.639291
v -0.163357 2.281603 3.914372
v -0.256817 3.036611 3.265367
v 0.491601 3.041003 3.610751
v -0.172305 2.296944 3.893773
v -0.852187 0.796663 4.769366
v 0.539782 3.216430 3.484815
v -0.152492 2.344766 3.865656
v 0.503726 3.241421 3.459564
v 1.273065 2.444814 4.427779
v -0.307657 2.432271 3.728050
v -0.907037 0.641876 4.867895
v 0.479201 3.275387 3.422331
v -0.954050 0.561289 4.897382
v 0.584286 2.527277 4.048242
v -0.348788 2.642682 3.540843
v -0.363087 2.625282 3.544587
v -1.017294 0.505629 4.917999
v 0.086110 2.629344 3.748089
v 1.384913 2.892119 4.131113
v 1.333196 2.891607 4.113461
v 0.024355 2.596813 3.742308
v -0.338246 2.569229 3.601348
v 0.431157 3.346357 3.334614
v 0.290445 2.662316 3.814641
v 1.800659 4.024264 3.428601
v 2.955100 4.568371 3.527144
v 2.870850 4.614507 3.456119
v 2.720483 4.498561 3.465225
v 1.536857 3.884640 3.417382
v 2.656777 4.448515 3.470399
v 2.652938 4.505020 3.449991
v 2.521021 4.371204 3.474273
v 1.611322 4.193994 3.215804
v 1.560562 4.163756 3.206361
v 1.501392 4.105558 3.221475
v 1.389988 3.864823 3.358704
v 1.389006 3.978763 3.276829
v 1.631094 4.305608 3.128027
v 1.852190 4.088760 3.410812
v 3.039684 4.572351 3.565453
v 3.059246 4.617975 3.550764
v 3.018951 4.615568 3.533028
v 1.648451 4.239765 3.203037
v 2.935983 4.624999 3.483381
v 1.768345 4.033220 3.419768
v 2.911067 4.644495 3.456114
v 2.892144 4.654718 3.440902
v 1.639061 3.961700 3.411428
v 2.818249 4.576223 3.458875
v 2.726633 4.549538 3.447065
v 1.530247 3.923181 3.399414
v 1.471418 3.906685 3.382761
v 1.524090 4.080743 3.269906
v 1.475015 4.050778 3.268031
v 2.364987 4.362882 3.428593
v 1.483210 4.027156 3.295509
v 2.310145 4.402394 3.386114
v 2.286778 4.343534 3.406194
v 1.445525 3.937690 3.349679
v 1.400574 3.925013 3.325766
v 1.410936 3.996652 3.277053
v 2.085190 4.241073 3.393559
v 2.085070 4.287394 3.373150
v 2.042223 4.197084 3.401092
v 1.675940 4.355534 3.127137
v 1.672082 4.298184 3.170134
v 1.947524 4.173979 3.388274
v 1.573064 4.398163 3.031326
v 1.586920 4.379399 3.052767
v 1.570712 4.422440 3.011372
v 3.103156 4.514941 3.637775
v 1.651059 4.697226 2.817389
v 3.393903 4.548066 3.750533
v 3.120513 4.598489 3.596077
v 1.623938 4.619409 2.877092
v 1.636727 4.664391 2.844819
v 3.346397 4.503357 3.755474
v 1.573527 4.456927 2.978393
v 1.586018 4.510866 2.939242
v 1.597054 4.558749 2.896856
v 1.621464 4.557790 2.946251
v 3.271871 4.505269 3.721911
v 3.221875 4.535776 3.685185
v 3.136854 4.482082 3.672160
v 1.788558 4.900994 2.731854
v 1.760604 4.852226 2.756519
v 1.631947 4.600406 2.914982
v 1.650618 4.663691 2.875249
v 3.368595 4.532550 3.750038
v 1.612444 4.522820 2.971149
v 3.345794 4.600392 3.711120
v 3.324419 4.567999 3.717954
v 1.734486 4.809937 2.786878
v 3.246160 4.579189 3.679952
v 3.191522 4.604393 3.640355
v 2.968431 4.623417 3.502704
v 0.468693 2.728442 3.832099
v -1.007179 0.488024 4.931686
v 0.418393 2.671527 3.850100
v 1.194247 2.105988 4.660472
v 1.447834 2.720581 4.286118
v 1.109618 2.066656 4.648753
v -0.197664 2.351971 3.827087
v 1.367996 2.674965 4.288777
v 1.303593 1.638522 5.069513
v 0.501783 2.791566 3.795312
v 0.227046 3.363605 3.215056
v 1.250929 1.655850 5.029602
v 0.923963 2.020590 4.601103
v 0.864533 2.002307 4.569133
v 0.573062 3.027138 3.642825
v -1.065711 0.749378 4.694371
v 1.237653 1.744074 4.955556
v 0.815740 2.041725 4.533047
v 1.205167 1.692359 4.982818
v 1.257503 2.318961 4.522983
v 1.226220 1.730948 4.965983
v 0.545981 3.166219 3.521268
v 0.784087 2.102754 4.473639
v -0.371656 2.421232 3.693845
v 0.530305 3.087116 3.570595
v -1.050435 0.606223 4.801103
v 0.042185 3.272844 3.206240
v 0.007150 2.284051 3.970248
v 1.195820 1.754995 4.931650
v -1.064302 0.677573 4.743173
v 0.691758 2.210295 4.344691
v 1.086843 1.993854 4.697469
v -0.369694 2.556437 3.580794
v 1.075916 1.945885 4.728024
v -0.008487 2.419997 3.852238
v 1.015523 1.939509 4.703213
v -1.068079 0.842427 4.601335
v -0.206998 3.114340 3.215147
v -1.064914 0.873641 4.590982
v 0.631125 2.376224 4.190034
v -0.247038 3.072141 3.223349
v -1.046985 0.907771 4.583154
v -0.794006 0.820806 4.760731
v 1.372383 2.931985 4.081416
v -0.769110 0.845365 4.745871
v 1.333066 2.953169 4.046208
v -0.789576 0.889542 4.701310
v 1.131315 3.062642 3.871084
v 1.005273 3.031666 3.833411
v 0.977653 2.999260 3.867205
v -0.881641 0.586488 4.899296
v 0.930201 3.023925 3.805651
v 0.814196 2.980349 3.785962
v 0.682216 2.837675 3.840526
v 1.265336 2.120628 4.673621
v -0.215922 2.245426 3.906146
v -0.834889 0.704542 4.829738
v 0.324226 3.392029 3.234982
v 1.154248 2.082014 4.659041
v 0.373397 2.645834 3.849628
v 1.354257 2.599859 4.336289
v 0.085577 2.560457 3.788209
v 1.084354 2.024765 4.668365
v 1.278110 1.710102 5.007269
v 0.024327 2.544346 3.775724
v 0.270024 2.617777 3.829701
v 1.266627 1.647848 5.058145
v 0.106708 3.305737 3.214959
v 1.330160 2.654894 4.289133
v 0.999578 1.969344 4.679218
v 0.977665 1.986540 4.652217
v 0.011477 2.503794 3.799710
v 0.521677 3.042964 3.611552
v -0.001933 2.529585 3.777877
v 1.202696 1.725956 4.957544
v 0.847652 2.043702 4.550091
v 0.199131 2.600567 3.809453
v 1.161534 1.737611 4.927501
v 1.071401 3.056977 3.843736
v 1.298637 2.439662 4.431113
v 1.319958 2.531919 4.379729
v -0.048797 2.545355 3.746116
v 1.111701 1.964178 4.726017
v -0.342486 2.927763 3.289802
v 1.506525 2.800365 4.244568
v -0.011564 2.281936 3.968936
v -0.200552 2.390079 3.797688
v 0.610681 2.415814 4.142280
v 1.488090 2.837727 4.207737
v 1.464777 2.860214 4.177027
v 0.601459 2.740532 3.881672
v 0.577796 2.668524 3.938794
v 0.565077 2.699935 3.891521
v 0.039557 2.390986 3.889994
v -0.356178 2.689180 3.489522
v 0.779322 2.929083 3.823258
v 0.533948 3.291378 3.416331
v -0.255675 2.403295 3.762955
v -0.035856 2.428511 3.834792
v -0.307585 2.849499 3.383816
v 1.299266 2.898489 4.091939
v -0.034883 2.400414 3.863230
v -0.922359 0.579213 4.896828
v 0.649478 2.794905 3.867518
v 0.575608 2.568233 4.013029
v -0.358488 2.409152 3.713319
v -0.039957 2.250345 3.974184
v -0.106480 2.255146 3.950777
v -0.150408 2.248228 3.936557
v -0.166983 2.214726 3.947056
v -0.223615 2.211092 3.924692
v -0.197842 2.306257 3.861405
v -1.009059 0.443662 4.934695
v 1.315534 2.105650 4.695730
v -1.050776 0.508431 4.879938
v 1.334004 2.988355 4.008635
v 0.589012 2.767917 3.842617
v 1.516342 2.602637 4.398252
v 0.321858 2.638133 3.834530
v 0.261254 2.585369 3.843596
v -0.219889 2.317791 3.836459
v 1.348942 1.679690 5.048118
v 0.895843 2.009186 4.586720
v -0.244250 2.339099 3.805640
v -0.287336 2.367217 3.764354
v 1.369914 2.521136 4.391513
v 0.844317 2.014414 4.552418
v 1.223849 1.668193 4.994648
v 0.070643 2.491835 3.825025
v 1.195415 1.682446 4.971601
v 1.425354 2.610298 4.351352
v 1.182589 1.689997 4.954093
v 0.789603 2.077078 4.499779
v -1.067967 0.637617 4.754753
v 0.030116 2.246459 3.982099
v 0.593164 3.335840 3.393001
v 1.346544 2.251376 4.578684
v -0.391992 2.512376 3.594016
v 1.297172 2.284857 4.564293
v 0.717229 2.144409 4.395470
v -0.060222 3.208971 3.202672
v 0.593255 2.976089 3.682930
v -0.118673 3.179477 3.198848
v 0.630562 2.282652 4.236489
v 0.630441 2.305602 4.222993
v 1.328008 2.224809 4.606998
v -0.153962 3.159591 3.202580
v -0.996379 0.960313 4.534208
v -0.180499 3.139034 3.205430
v 1.126905 1.931363 4.752150
v 0.580783 3.149430 3.538069
v 1.089278 1.816346 4.819409
v 0.586124 3.089255 3.587976
v -0.276576 3.045102 3.231136
v 1.271634 2.361633 4.471068
v -0.328613 2.968934 3.261816
v 1.156472 1.987656 4.716853
v 0.526367 3.452877 3.266002
v 0.588799 3.246601 3.472277
v 1.166809 2.047784 4.681401
v 0.602195 2.414783 4.127260
v 0.591360 2.437859 4.100805
v 0.548772 2.565835 3.987869
v -0.750891 0.864429 4.725423
v 1.050790 1.886058 4.750681
v 1.039497 1.905255 4.732842
v -0.314012 2.797305 3.417702
v 0.983284 1.922361 4.681185
v -0.346565 2.721684 3.458365
v 0.513376 2.707117 3.857400
v -0.383602 2.686747 3.469956
v -0.835687 0.928958 4.628463
v 1.552711 2.554965 4.452213
v -0.851074 0.680916 4.846048
v -0.342573 2.887672 3.324977
v 1.498990 2.516225 4.460243
v 0.725526 2.897967 3.807604
v 0.460419 2.672341 3.864929
v -1.046304 0.486639 4.895191
v 1.525127 2.761843 4.273703
v -0.818474 0.742028 4.800081
v 1.492198 2.561864 4.422362
v 0.381473 3.385494 3.268740
v 0.510521 2.765811 3.812148
v 0.805248 2.029031 4.525041
v 0.541239 2.914259 3.716565
v -0.337091 2.335856 3.754190
v 0.140056 3.332732 3.187892
v 1.365625 2.559525 4.367359
v -0.378781 2.373365 3.714982
v 1.334251 1.660493 5.065320
v 1.319136 1.694564 5.024995
v -0.390487 2.460034 3.638536
v 1.435858 2.676072 4.309952
v 0.555001 3.351390 3.370481
v -0.089165 3.187176 3.212473
v 0.613284 2.374990 4.167539
v 0.201621 2.567548 3.830112
v -0.401657 2.585108 3.538876
v 0.145480 2.544003 3.821213
v -0.788593 0.774421 4.779204
v -0.289727 3.019049 3.250301
v 1.143960 1.755206 4.903481
v 0.555992 2.661632 3.920203
v 1.298382 2.325424 4.502951
v -0.922681 0.535889 4.920597
v 0.562690 3.059203 3.609018
v 1.296845 2.171180 4.640725
v 0.473122 3.376260 3.319891
v 1.118638 1.859208 4.803003
v -0.340889 2.754127 3.429667
v 1.091093 1.899318 4.763390
v 0.043353 2.351725 3.927976
v -0.390693 2.655132 3.492301
v 0.618685 2.783684 3.847969
v 1.549116 2.820361 4.233574
v 1.141525 1.960260 4.736668
v -0.337467 2.800183 3.393456
v 0.037785 2.438987 3.849817
v 1.133291 2.019492 4.687052
v 1.430892 2.900102 4.131848
v 0.033347 2.488716 3.817702
v 0.526952 3.303321 3.404523
v 0.510828 3.345699 3.355205
v -0.136824 2.184402 3.972841
v -0.176070 2.175972 3.963257
v -0.211157 2.174348 3.949024
v 1.545820 2.530619 4.469696
v 1.473496 2.578180 4.400700
v 2.183593 4.229207 3.422593
v 1.357950 4.031427 3.196928
v 2.016032 4.097606 3.440684
v 1.264767 1.637061 5.046998
v 2.720063 4.448563 3.489001
v 2.638877 4.396307 3.488423
v 2.590653 4.396117 3.480643
v 1.594824 3.855030 3.449479
v 1.482113 3.828715 3.425054
v 1.326749 3.903398 3.281425
v 1.321135 3.780865 3.371549
v 1.597825 4.316135 3.089187
v 1.574381 4.283794 3.097843
v 1.550603 4.200206 3.156919
v 1.513189 4.142365 3.187252
v 1.473822 4.109469 3.191809
v 1.403093 4.064109 3.197691
v 3.083870 4.526071 3.617654
v 2.995020 4.530420 3.565933
v 2.174570 4.251809 3.408268
v 2.092905 4.187789 3.414979
v 2.012500 4.134931 3.421390
v 2.906972 4.518268 3.530725
v 2.867916 4.561136 3.486307
v 1.966273 4.126284 3.414942
v 2.796979 4.481352 3.504280
v 1.865328 4.077203 3.418144
v 1.856788 4.024405 3.435508
v 2.779326 4.521908 3.473361
v 1.785248 3.977696 3.441991
v 1.749670 3.950723 3.446226
v 1.754713 3.990233 3.431951
v 1.675907 3.904746 3.446037
v 2.466448 4.354938 3.463892
v 1.484658 3.809120 3.436290
v 2.353651 4.311698 3.444265
v 1.402829 3.810841 3.398623
v 2.247109 4.271852 3.422431
v 1.463608 4.065638 3.242345
v 1.359976 3.829488 3.362023
v 1.361289 3.868651 3.335068
v 1.369977 3.939516 3.290899
v 1.379381 4.001846 3.242381
v 1.425176 4.050739 3.228372
v 1.610452 4.247451 3.161445
v 1.600927 4.350947 3.073405
v 0.655998 3.022494 3.661738
v 1.289149 2.133342 4.668681
v 1.186626 1.707397 4.948693
v 1.115336 1.730068 4.888733
v 0.661071 2.211812 4.310257
v 1.256316 2.030901 4.717812
v 0.893322 3.038482 3.755647
v 0.641774 3.157445 3.545776
v 1.201402 2.006116 4.717144
v 0.236272 3.388069 3.174881
v 1.359565 1.616040 5.091831
v 0.595784 2.356869 4.141984
v 0.107877 2.392443 3.900107
v 0.197111 3.366842 3.179020
v 1.276626 2.389228 4.453150
v 0.558467 2.513449 4.023465
v 0.568419 2.493051 4.047710
v 1.160885 1.867768 4.806755
v 1.356571 2.434164 4.445641
v 1.310627 1.741858 4.961919
v 1.238466 1.776071 4.915337
v -0.237081 2.131138 3.955478
v 1.531539 2.895972 4.145982
v 0.998333 1.895179 4.706828
v -0.261412 2.197187 3.896085
v -0.769171 0.788677 4.777603
v -0.783127 0.728441 4.813658
v -0.258494 2.233515 3.866269
v 1.171995 1.816486 4.848552
v -0.255090 2.273257 3.839029
v 1.418058 2.942651 4.077426
v -0.808263 0.905412 4.649102
v -0.281460 2.292925 3.808819
v 0.221335 2.492634 3.879218
v 0.625982 2.830618 3.801300
v 1.577609 2.429273 4.554534
v -0.436018 2.358745 3.682237
v 0.963787 1.944540 4.658034
v 0.592426 2.849249 3.771987
v 0.918640 1.980458 4.602533
v 1.593729 2.574688 4.446791
v -0.935122 0.498823 4.932953
v -0.434950 2.513932 3.562865
v -0.982159 0.461595 4.939873
v -0.459052 2.759431 3.359962
v -1.027360 0.485581 4.920405
v 0.629062 3.438204 3.324457
v 0.753784 2.090333 4.442221
v 1.534456 2.722440 4.303666
v 0.736860 2.118390 4.418225
v 0.700261 2.130619 4.377724
v -1.050896 0.537100 4.843276
v 1.144570 1.784253 4.870877
v 1.077416 1.767635 4.841815
v 0.619191 2.995815 3.675347
v 0.903455 3.028945 3.782210
v 1.549169 2.642887 4.373343
v 0.367793 3.411216 3.229154
v 1.113287 1.745403 4.880821
v 1.294737 2.078270 4.705670
v 1.164954 1.931548 4.762747
v 0.581551 2.462709 4.078818
v 1.166058 1.897825 4.789091
v 0.845456 3.016391 3.753425
v 1.225020 2.071501 4.686870
v 0.262888 3.386821 3.199475
v -0.735798 0.843607 4.745226
v 0.062876 2.331517 3.938607
v -0.751143 0.817345 4.765079
v 1.456853 2.605260 4.367697
v 0.072455 2.433529 3.866277
v 1.467838 2.509543 4.448114
v 1.127699 1.816280 4.838873
v 0.704279 2.902562 3.779936
v 0.647201 3.245666 3.482311
v 1.431258 2.535923 4.405184
v 1.377097 1.664010 5.066726
v -0.028589 3.233708 3.200522
v 1.380791 1.623972 5.098206
v 0.021924 2.411968 3.865531
v 1.325160 1.640731 5.073145
v 0.642666 2.972332 3.698710
v -0.109898 2.209067 3.971127
v 1.067360 1.851651 4.784219
v 0.669083 2.856055 3.804672
v 0.524968 2.639229 3.912842
v 0.524985 2.562283 3.968897
v 1.430571 2.569623 4.382721
v 0.501095 2.570602 3.950279
v 0.527070 2.596963 3.949768
v -0.274373 2.161136 3.916557
v 0.478409 2.567142 3.940915
v -0.805559 0.675588 4.846477
v -0.248529 2.183610 3.918421
v 0.551953 2.756371 3.830077
v 1.203452 1.792976 4.889255
v 1.160528 1.793933 4.869877
v 1.453857 2.651683 4.330212
v 1.609475 2.471808 4.535803
v 0.470892 2.625849 3.893895
v 0.398236 2.562252 3.910046
v 1.605340 2.546085 4.473481
v -0.413971 2.665161 3.459408
v 0.538639 2.833792 3.771523
v 1.560207 2.472002 4.522226
v 0.529794 2.697512 3.869646
v 0.538330 2.769673 3.813208
v -0.410129 2.336263 3.715568
v 0.589591 2.887276 3.742292
v -0.388682 2.709304 3.441616
v 1.515982 2.461994 4.507619
v 0.423777 2.619481 3.882160
v 1.292690 3.028526 3.952559
v -0.405121 2.405325 3.674968
v 0.362893 2.584162 3.881101
v -0.357919 2.756094 3.412408
v 1.331161 2.434992 4.438924
v -0.452762 2.405374 3.638189
v 0.606592 3.311026 3.419596
v 1.092835 3.091396 3.800008
v 1.540277 2.585825 4.420928
v -0.357926 2.844864 3.347216
v -0.386564 2.814499 3.353275
v 1.480001 2.472566 4.479064
v -0.417744 2.603914 3.505527
v 1.446929 2.478552 4.455617
v 0.297667 2.554725 3.874949
v -0.402770 2.720876 3.422622
v 1.376470 2.963249 4.046017
v 0.230299 2.543142 3.852197
v 0.598157 3.452827 3.294487
v 0.631069 3.389102 3.363306
v 0.199644 2.523960 3.852294
v -0.419847 2.758798 3.383204
v 0.538352 3.390372 3.328604
v 1.548023 2.770611 4.272488
v 1.291502 2.997864 3.988803
v 0.518192 3.425104 3.291847
v 0.613196 3.410260 3.342473
v 0.151348 2.496711 3.852013
v 0.112347 2.506057 3.826288
v 0.472457 3.414312 3.281843
v 0.118788 2.476206 3.851030
v 0.769982 2.069595 4.471175
v 0.051247 2.268445 3.973602
v 1.036949 3.067978 3.799024
v 1.180901 1.674419 4.952100
v 0.684023 2.169266 4.352713
v 0.695701 3.143396 3.573697
v 0.659860 3.137251 3.567141
v -0.015672 2.245846 3.979461
v 1.335048 2.287164 4.542416
v 1.141614 1.714284 4.911126
v 0.616177 2.339272 4.190343
v 1.096883 1.744291 4.862516
v 0.158890 3.359250 3.150912
v 1.198377 1.941975 4.758941
v 0.788629 2.981163 3.751843
v 0.405619 2.480973 3.964158
v 1.753111 3.084244 4.108199
v 0.083546 3.300759 3.182354
v 1.560172 2.866926 4.192229
v -0.187542 2.148845 3.969877
v -0.788222 0.702336 4.831396
v 0.023636 3.280400 3.158118
v 1.054108 1.777997 4.814198
v -0.045777 3.232780 3.170575
v 0.294502 2.485689 3.919143
v 1.676385 2.942840 4.184502
v 1.485783 2.933181 4.099797
v -0.741764 0.869275 4.710170
v -0.116808 3.204940 3.147807
v 0.203050 2.452320 3.894060
v -0.752719 0.882872 4.678073
v 1.697331 3.090112 4.074922
v 1.633300 2.600988 4.432080
v -0.205454 3.142475 3.171011
v -0.351360 2.272929 3.776640
v 1.622444 2.485608 4.526334
v 1.335405 3.031690 3.951090
v 1.621049 2.429838 4.563620
v 0.698827 3.441848 3.340644
v -0.770863 0.684305 4.845253
v -0.242285 3.092562 3.186965
v 1.577588 2.392248 4.571414
v 1.364607 2.189009 4.626661
v 1.544093 2.406587 4.550147
v 1.420187 1.616595 5.107760
v -0.455053 2.454512 3.588969
v -0.463932 2.696985 3.395544
v 1.416816 1.581829 5.128645
v 1.391829 1.592663 5.115584
v -0.489010 2.717991 3.361867
v -1.019858 0.444086 4.928362
v 1.347254 1.602942 5.083143
v 1.308341 1.620950 5.065192
v 1.534323 2.687035 4.329343
v -1.078229 0.697254 4.699266
v -0.458901 2.651984 3.434706
v 0.606816 3.484383 3.258176
v -1.058998 0.575949 4.794694
v -1.094054 0.665426 4.693311
v -0.397566 2.885087 3.282900
v 0.404442 3.433808 3.217730
v -0.861047 0.964337 4.579518
v 1.334414 1.711378 5.002688
v -0.884271 0.971197 4.563667
v -1.069353 0.771483 4.653723
v -1.083525 0.811771 4.602569
v 1.257572 3.056533 3.911809
v 0.631042 2.256657 4.249158
v 1.426219 2.497402 4.427395
v 1.717235 2.815342 4.304377
v 0.664797 3.077911 3.614105
v 0.629030 3.083179 3.602997
v 1.228852 1.913215 4.792317
v 1.706199 2.850377 4.271706
v 1.348942 2.207666 4.616225
v 1.699671 2.878723 4.245375
v 1.009752 3.071124 3.776039
v 0.076531 2.369320 3.913647
v 1.212206 1.891349 4.805001
v 1.217987 1.853233 4.832433
v 1.719856 2.931104 4.215712
v -0.740183 0.766448 4.798532
v 1.225099 1.976555 4.737414
v 1.404664 2.425332 4.469726
v 1.199015 1.973918 4.733267
v 0.621279 3.199296 3.509382
v 0.745139 2.952305 3.753559
v -0.714758 0.804754 4.783008
v 1.027840 1.877305 4.737859
v 0.507032 2.531092 3.974641
v -0.143419 3.187038 3.163216
v 1.732108 3.142668 4.054951
v 1.720709 3.173549 4.015835
v -0.805823 0.577091 4.909069
v 1.055590 1.805796 4.803818
v -0.838676 0.599474 4.892725
v -0.322905 2.995803 3.233516
v 0.485739 2.609158 3.912212
v 0.708344 3.022684 3.679591
v 1.313748 2.348508 4.485375
v -0.318970 2.283293 3.788766
v -0.883413 0.527825 4.927423
v 0.455068 2.505439 3.966314
v -0.362805 2.940754 3.259725
v 0.698005 2.999455 3.696728
v 1.390599 2.468493 4.427326
v 0.716979 2.953661 3.739051
v 0.419617 2.537498 3.934697
v 1.616739 2.645075 4.392708
v -0.390385 2.317989 3.735172
v -0.805727 0.640827 4.871369
v -0.432627 2.678770 3.434226
v 0.700923 2.931834 3.749171
v 0.659106 2.908970 3.747338
v -0.427518 2.829270 3.314426
v 0.626654 2.925041 3.723160
v 1.490795 2.895173 4.140337
v -0.424669 2.462854 3.609958
v -0.465766 2.782205 3.334560
v 0.358045 2.501846 3.933212
v 1.390868 2.997832 4.008799
v -1.072441 0.790259 4.635952
v 1.482817 2.415314 4.516096
v 0.598054 2.825903 3.791397
v 0.263976 2.416108 3.946421
v -1.080966 0.866857 4.572310
v 0.260233 2.479394 3.907053
v 1.395944 1.641815 5.089881
v 0.682177 3.476100 3.310458
v 0.892210 1.977294 4.588304
v 0.635230 3.470931 3.293630
v 1.121121 3.090594 3.820743
v 1.252324 1.756060 4.941580
v 0.455891 3.443586 3.237694
v 0.667708 3.296356 3.448746
v -0.303230 2.163449 3.889798
v 1.233419 1.806653 4.882298
v 0.688947 3.335876 3.423670
v 1.215174 1.829614 4.852713
v 1.194080 1.829905 4.845841
v 0.650719 3.359627 3.394325
v 0.701236 3.404356 3.374450
v 1.619970 2.801847 4.271433
v 0.666838 3.448802 3.329565
v 0.651900 3.424410 3.344450
v 1.580502 2.820120 4.241816
v 1.471442 4.200878 3.095936
v 1.426113 4.177394 3.091028
v 1.354134 4.092959 3.124596
v 1.398889 4.143866 3.111062
v 2.209487 4.119729 3.498909
v 3.007886 4.370731 3.665844
v 1.300059 1.612891 5.054383
v 1.252388 1.635845 5.013249
v 2.877548 4.432629 3.567410
v 2.832161 4.408930 3.561400
v 2.756480 4.363048 3.557320
v 1.750719 3.849493 3.499765
v 1.692723 3.814941 3.503273
v 2.676968 4.335743 3.542371
v 1.525120 3.670723 3.547662
v 2.351509 4.199274 3.504191
v 1.279038 3.913142 3.228333
v 1.437839 3.679755 3.497828
v 1.290965 3.718351 3.393805
v 1.280214 3.807495 3.316019
v 1.517121 4.237197 3.084002
v 1.438452 4.183534 3.099627
v 2.286468 4.179263 3.494168
v 1.362908 4.073087 3.165060
v 2.245779 4.220171 3.451316
v 1.348045 4.076159 3.143970
v 2.175939 4.133204 3.479950
v 3.033090 4.414659 3.652575
v 2.985299 4.422257 3.619714
v 2.197382 4.194356 3.449100
v 2.953310 4.459514 3.586235
v 2.129422 4.131052 3.462811
v 2.792260 4.413830 3.543960
v 2.089915 4.086768 3.476434
v 2.849877 4.487576 3.523901
v 2.024927 4.082346 3.452782
v 2.744413 4.382558 3.542290
v 1.934273 4.003694 3.465226
v 1.856491 3.949747 3.475603
v 2.129548 4.170466 3.434237
v 2.716915 4.412878 3.505899
v 2.660397 4.377086 3.502466
v 1.915299 4.012369 3.454688
v 2.579553 4.332814 3.502652
v 1.894629 3.927495 3.507102
v 2.497905 4.283204 3.502362
v 2.513425 4.328151 3.489689
v 2.419854 4.292015 3.477208
v 1.579598 3.712699 3.538707
v 1.613989 3.771823 3.509642
v 2.350274 4.228674 3.490573
v 2.347867 4.282271 3.456660
v 1.831086 3.996665 3.443610
v 1.795234 3.908639 3.482356
v 1.767324 3.927094 3.465075
v 1.684526 3.843756 3.483813
v 1.580197 3.786898 3.487150
v 1.531028 3.776582 3.474626
v 1.508966 3.704244 3.521193
v 1.481107 3.670854 3.530306
v 1.470574 3.744872 3.469478
v 1.395822 3.753050 3.429408
v 1.330196 3.971662 3.227591
v 1.397985 3.685152 3.474255
v 1.356429 3.717232 3.431163
v 1.318827 3.834369 3.328885
v 1.554114 4.327973 3.049015
v 1.534693 4.311737 3.042894
v 1.529027 4.220871 3.118517
v 1.482566 4.190506 3.116710
v 1.510936 4.186505 3.139061
v 1.467663 4.159356 3.138441
v 1.452246 4.118969 3.170165
v 1.431464 4.164821 3.117951
v 1.413109 4.130893 3.139262
v 1.529945 4.266376 3.071682
v 1.531644 4.335508 3.016106
v 1.529058 4.354595 2.993359
v 1.613425 4.635100 2.825136
v 3.510617 4.424386 3.861578
v 1.558945 4.474318 2.926738
v 3.488977 4.399506 3.864171
v 1.570764 4.512231 2.899312
v 3.466091 4.416792 3.851211
v 1.550379 4.422207 2.972074
v 1.542269 4.424213 2.948940
v 3.377011 4.367064 3.833337
v 3.348709 4.401720 3.801794
v 3.231507 4.364655 3.768835
v 3.258254 4.421163 3.749763
v 1.707416 4.782975 2.747159
v 3.187249 4.413111 3.715987
v 1.661654 4.721729 2.776287
v 3.078945 4.351502 3.704024
v 1.556669 4.369848 3.026951
v 1.610089 4.608260 2.856031
v 1.631439 4.675131 2.802154
v 3.030274 4.475481 3.613451
v 3.485977 4.449894 3.845421
v 3.449932 4.446631 3.830944
v 3.416623 4.409499 3.831792
v 1.778718 4.891835 2.690566
v 3.443205 4.487957 3.804612
v 3.386079 4.452161 3.795623
v 3.300621 4.435760 3.764305
v 3.332191 4.466266 3.765525
v 3.252498 4.449181 3.732308
v 3.214894 4.484050 3.703295
v 3.212488 4.443585 3.715430
v 3.164251 4.465188 3.689493
v 3.078219 4.422135 3.672494
v 3.109424 4.414805 3.688184
v 3.115288 4.494531 3.656207
v 1.858634 5.047444 2.607570
v 2.268215 5.665298 2.359575
v 2.270723 5.618166 2.339836
v 2.218264 5.587443 2.352421
v 1.830265 4.992502 2.638173
v 1.743996 4.834124 2.723300
v 1.805636 4.943353 2.665695
v 1.922594 5.147479 2.557971
v 1.959748 5.192333 2.539612
v 1.886096 5.100688 2.588057
v 2.183093 5.542967 2.365376
v 2.147669 5.496387 2.385888
v 2.085093 5.394971 2.437210
v 2.112834 5.444156 2.411580
v 2.027751 5.288334 2.495046
v 2.054939 5.341917 2.470296
v 1.992387 5.234035 2.523150
v 1.860001 5.062283 2.671498
v 1.872396 5.086011 2.634698
v 2.224252 5.636454 2.363630
v 0.896102 1.935295 4.602771
v 0.878659 1.969054 4.578630
v 1.778432 3.001081 4.176912
v 1.218892 3.069877 3.890164
v 0.777869 2.019570 4.486798
v 0.754304 2.067827 4.455174
v 1.320820 2.043490 4.721776
v -0.070632 2.182054 3.983250
v 1.519645 2.346910 4.562300
v 1.195895 3.117715 3.803416
v 1.162548 3.099068 3.828236
v 0.134869 2.393998 3.903146
v 1.246751 1.988433 4.734807
v 1.370114 2.127053 4.681679
v 1.062700 3.105717 3.753886
v -0.192941 2.109612 3.974633
v -0.279478 3.058475 3.182373
v -0.290459 3.045587 3.197711
v 1.436422 1.663278 5.061815
v -0.324872 2.236203 3.816481
v 0.602722 2.311870 4.179596
v 1.454863 2.367237 4.524905
v -0.387651 2.958044 3.211528
v 0.919352 3.064543 3.727324
v 0.592940 2.385772 4.128404
v 0.525554 2.467239 4.015149
v 0.842741 3.039679 3.717192
v -0.470303 2.526104 3.523481
v 0.764930 2.998926 3.711090
v 1.319096 2.314750 4.509269
v -0.680301 0.763566 4.814450
v -0.680632 0.820554 4.773252
v 1.594093 2.878188 4.192945
v -0.685430 0.848022 4.736856
v 0.728545 3.181337 3.551437
v 1.466613 2.963278 4.063394
v 1.160110 1.689162 4.935025
v 0.415539 3.474506 3.166531
v -0.723014 0.639802 4.885787
v 1.139657 1.677380 4.915318
v 1.121497 1.703582 4.887301
v 0.363149 3.445072 3.174837
v -0.831525 0.528638 4.930227
v -0.831558 0.505583 4.939134
v 1.027262 1.824190 4.766920
v -1.058729 0.504594 4.840878
v -1.036713 0.443966 4.907929
v -0.486946 2.377155 3.627745
v -0.941535 0.963621 4.542467
v -0.971720 0.963548 4.539857
v -1.033597 0.944936 4.499999
v -1.083539 0.891658 4.537238
v 1.622451 2.392995 4.583368
v 1.655024 2.649925 4.399834
v 1.744874 2.827011 4.304275
v 0.689397 3.187020 3.532722
v 0.916391 1.954342 4.615458
v 1.599357 2.350521 4.600316
v 0.181552 2.452222 3.885389
v 0.135113 2.448027 3.873705
v 1.761626 2.940417 4.218850
v 0.089340 2.307376 3.950116
v 0.831239 3.470600 3.376281
v 1.345737 2.154023 4.656167
v 0.969521 3.066778 3.758641
v 0.861851 3.522133 3.344422
v 1.737356 2.881766 4.256847
v 1.444261 1.600419 5.121247
v 0.818403 3.483755 3.360523
v 0.756314 3.442852 3.361338
v -0.758228 0.738782 4.810185
v 1.292313 1.771791 4.922757
v 0.760681 3.329167 3.445541
v -0.292432 2.223856 3.846029
v -0.738408 0.710948 4.828956
v -0.449893 2.571747 3.500938
v 1.656955 2.893369 4.213362
v 1.649272 2.775602 4.298551
v -0.475890 2.588946 3.467852
v -0.716593 0.848796 4.739706
v 0.739408 2.971675 3.730165
v 0.740707 3.374304 3.411422
v 1.825771 3.116609 4.104842
v -0.772572 0.623209 4.888254
v -0.411745 2.283854 3.740768
v 1.626696 2.684396 4.358350
v 1.784758 3.145951 4.073125
v 1.239553 1.948032 4.760871
v 0.738122 3.042682 3.668839
v -0.459007 2.826929 3.288794
v 1.611675 2.711040 4.330467
v -0.411297 2.908634 3.246610
v 1.787333 3.171861 4.054866
v 1.002085 1.856330 4.723405
v 1.660546 2.819928 4.273585
v -0.949494 0.441471 4.953633
v -0.907102 0.478134 4.941280
v 1.764473 3.163375 4.055069
v 0.722704 3.455176 3.333617
v -0.292200 2.105054 3.935434
v 0.697829 3.071929 3.629393
v 0.497994 3.473515 3.222019
v 1.726953 2.989795 4.169214
v 1.427763 2.380671 4.508026
v 1.743955 3.059283 4.121515
v -1.104399 0.801253 4.585804
v 1.383736 2.369138 4.495737
v 1.714804 3.054694 4.111040
v 1.343456 2.393431 4.468431
v 1.698988 3.003541 4.145121
v -0.467657 2.352489 3.658888
v 1.623919 2.853005 4.229836
v 0.521865 2.503561 3.996264
v 1.625656 2.912090 4.180672
v 0.451249 2.467094 3.982242
v 1.652530 3.001657 4.123586
v 0.328201 2.440471 3.956297
v 1.682017 3.054703 4.096707
v 0.928839 1.929053 4.640398
v 1.636046 3.037941 4.087649
v 1.735386 3.214385 3.982581
v 1.674291 2.483435 4.531887
v 1.775486 2.824391 4.311092
v 0.859128 1.958600 4.557908
v -1.113244 0.824584 4.560070
v 0.006435 3.280260 3.120485
v 1.316574 3.075433 3.891317
v -0.036505 3.249881 3.138212
v 1.633513 2.369795 4.598187
v 0.805637 3.356492 3.442742
v 1.280363 3.092025 3.857163
v 0.040280 2.190082 4.000626
v 0.727362 2.049273 4.411013
v 1.433287 2.326140 4.532246
v -0.042068 2.198857 3.986091
v -0.086408 2.158925 3.981531
v -0.186719 3.167628 3.146626
v -0.139220 2.122330 3.982039
v 0.842939 3.547702 3.303731
v 1.866337 3.129348 4.104475
v 0.748151 3.503454 3.295961
v 1.363878 2.091335 4.707055
v 1.429160 2.135164 4.678560
v 0.690738 3.512164 3.265997
v 1.448341 2.991139 4.025822
v 1.451283 1.563541 5.145492
v -0.507291 2.511018 3.502697
v 1.394059 1.572817 5.121715
v 0.931904 3.435436 3.436709
v -0.519119 2.727580 3.325503
v 0.566828 2.406978 4.080224
v 1.355811 1.584430 5.087870
v 0.567918 2.369260 4.097544
v 1.378657 1.697111 5.014592
v 1.374303 1.728064 4.971055
v 1.536296 3.618070 3.572889
v -0.456187 2.880745 3.239005
v 1.310686 1.791423 4.895962
v -0.786664 0.894069 4.672098
v -0.382003 2.129755 3.864443
v 1.101304 1.715964 4.867346
v 1.075257 1.750489 4.840487
v 1.270935 1.954709 4.755132
v -0.743919 0.593442 4.907957
v 1.040108 1.813101 4.784527
v 1.022921 1.844660 4.749973
v 0.979526 1.857082 4.707676
v -0.914282 0.433522 4.960580
v 1.725848 2.599162 4.454270
v 1.680022 2.595253 4.443238
v -1.080823 0.603595 4.744924
v -0.833201 0.942812 4.577998
v -0.849898 0.961669 4.571058
v -0.867695 0.970160 4.566707
v -0.901137 0.967591 4.539303
v -0.939188 0.964358 4.522489
v -1.066143 0.921473 4.509277
v 1.722890 2.642128 4.423611
v 0.174196 2.390150 3.914348
v 0.216312 2.340714 3.974097
v -0.083816 3.210395 3.158399
v 0.209952 2.361770 3.955925
v 0.984975 3.490180 3.419844
v 1.771877 2.891326 4.255716
v 0.150231 2.340215 3.941604
v 1.549393 2.355681 4.575099
v 1.803120 2.935584 4.228519
v 1.750504 2.763030 4.344746
v 1.806788 2.981719 4.198253
v 1.628516 2.736174 4.316074
v 1.719550 2.762201 4.335021
v 1.736724 2.713444 4.376407
v 1.002679 3.105539 3.722170
v 1.476948 1.577489 5.150721
v 1.450252 1.577498 5.140234
v 0.878904 3.456537 3.399209
v 1.863057 3.089855 4.133989
v -0.680401 0.725197 4.834886
v -0.464212 2.636860 3.439543
v 1.475802 2.350153 4.538933
v 0.876614 3.081021 3.691514
v 0.115914 2.355245 3.922081
v 0.886330 3.056459 3.723213
v -0.492319 2.545826 3.487397
v -0.489264 2.650433 3.408801
v 1.827153 3.061588 4.146284
v 0.805209 3.074642 3.665179
v 1.829982 3.207654 4.031765
v 1.364416 2.312142 4.517593
v 1.805557 3.217617 4.015895
v 0.871168 3.403769 3.436146
v 0.736341 3.505730 3.287751
v 1.585061 2.914772 4.152882
v 1.845855 3.153235 4.079070
v 0.827009 3.409121 3.415573
v 1.556754 2.950334 4.105995
v 1.535764 2.926244 4.117405
v -0.489138 2.780419 3.306772
v 1.666917 3.133058 4.015496
v 0.543073 3.486873 3.223957
v 0.510654 3.510003 3.183628
v 1.521648 2.962506 4.078783
v 0.462958 3.480362 3.189406
v 1.514174 2.910120 4.126375
v 0.925914 3.539930 3.349930
v -0.235347 2.089998 3.966000
v 0.974055 1.890278 4.685257
v 1.599884 2.991894 4.098422
v 0.785939 3.109510 3.630184
v 1.713881 2.560914 4.482694
v -0.312758 2.126300 3.910283
v 0.316351 3.435913 3.155499
v 1.658929 2.542009 4.485659
v -0.376257 2.109273 3.884981
v 0.802934 3.512019 3.322931
v 0.744365 3.136912 3.591051
v 1.375135 3.026126 3.967754
v -0.352733 2.138209 3.879312
v 0.947831 1.891612 4.662577
v 1.751765 3.244827 3.952739
v -0.351660 2.221268 3.809078
v -0.368467 2.226727 3.794214
v 1.681572 3.163018 3.997748
v -0.491038 2.267395 3.703868
v 1.571437 3.649404 3.567997
v -0.449361 2.309877 3.701527
v -0.502354 2.298077 3.672357
v 0.496524 2.484491 3.992545
v -0.506958 2.388387 3.599359
v 0.262769 2.359896 3.981359
v 0.311605 2.401462 3.972010
v 0.214227 2.403721 3.928329
v 1.374348 3.563920 3.534245
v 1.272606 3.601082 3.460245
v 2.926786 4.296596 3.668551
v 1.230601 3.694427 3.369230
v -4.339404 -0.241638 3.920403
v 1.229520 3.777946 3.287825
v -4.343633 -0.235337 3.915897
v -4.347460 -0.254082 3.926528
v -4.359366 -0.251863 3.919326
v -4.357975 -0.243855 3.919081
v 1.242606 3.873586 3.228422
v 2.860210 4.334126 3.608946
v 1.254329 3.924348 3.191720
v 1.255259 1.608825 4.991382
v 1.492581 4.254606 3.044746
v 1.475833 4.230733 3.054008
v 1.448949 4.204519 3.060831
v 1.428864 4.183284 3.061202
v 2.482237 4.152662 3.576931
v 2.344450 4.136923 3.530646
v 2.189601 4.033916 3.534137
v 2.061441 3.962537 3.536585
v 1.846003 3.842996 3.533268
v 1.793457 3.818862 3.530978
v 1.657793 3.724532 3.544571
v 2.931570 4.375017 3.616695
v 1.435237 3.626453 3.529667
v 2.921747 4.344831 3.630376
v 1.382535 3.647133 3.490034
v 3.186799 4.324508 3.768057
v 1.362123 3.575207 3.522114
v 3.033871 4.321711 3.700165
v 2.966248 4.327743 3.668695
v 2.823546 4.351994 3.581336
v 1.344968 3.656289 3.463122
v 2.770283 4.326041 3.575980
v 1.306847 3.675183 3.433855
v 2.696166 4.294157 3.571932
v 1.251946 3.626393 3.432563
v 2.628732 4.281992 3.555253
v 2.641675 4.246001 3.581399
v 1.239164 3.735684 3.341674
v 1.266578 3.748746 3.357915
v 2.594899 4.283370 3.539965
v 1.290262 3.893869 3.254915
v 2.573430 4.224135 3.569191
v 2.533237 4.180894 3.581308
v 1.482815 4.215647 3.082038
v 2.604655 4.325255 3.515223
v 2.505387 4.259505 3.516562
v 1.298180 3.973112 3.194542
v 2.436191 4.184445 3.533957
v 1.315278 4.016366 3.171872
v 2.442153 4.237683 3.507622
v 2.357451 4.171048 3.517969
v 2.273787 4.102700 3.523188
v 2.100875 4.042578 3.505446
v 1.967400 3.913338 3.535637
v 2.024442 3.990511 3.509438
v 1.986161 4.004332 3.487437
v 1.936612 3.953763 3.502996
v 1.923404 3.908998 3.523839
v 1.837798 3.893211 3.507833
v 1.727818 3.785455 3.525764
v 1.612657 3.712348 3.544050
v -0.325054 -0.872822 6.242670
v -0.316152 -0.897049 6.269400
v 1.606987 3.068609 4.034928
v 0.947113 3.255166 3.573550
v 1.385608 2.060142 4.721848
v 1.005435 3.370988 3.507342
v -0.880833 0.399912 4.977791
v 1.346910 1.999122 4.740371
v -0.976844 0.396957 4.955331
v 1.290106 1.963665 4.749803
v -0.499540 2.616429 3.420856
v -1.008809 0.399463 4.939283
v -1.033393 0.405536 4.918263
v 0.105729 2.247503 3.984314
v -1.053120 0.420697 4.872208
v -1.083753 -1.317725 6.256884
v -1.102537 -1.294556 6.218909
v 1.784052 2.758548 4.354506
v -1.051096 0.562784 4.821181
v -1.067988 0.564967 4.776767
v 1.419192 3.552767 3.555496
v -0.501369 2.790716 3.276850
v -0.105690 2.104930 3.990525
v 1.811176 2.759199 4.356648
v -0.447951 2.906274 3.203527
v -0.451911 2.897011 3.221056
v -0.871189 0.976425 4.542473
v -0.500774 2.447117 3.549392
v 0.723670 2.077205 4.402510
v 1.375718 1.550315 5.108178
v 1.855306 2.921586 4.238220
v -0.267928 2.059147 3.962349
v 0.765366 3.525359 3.274358
v 1.667038 2.304798 4.652244
v -1.019853 0.953163 4.469551
v 0.646524 2.186421 4.298207
v -1.095701 0.728942 4.633736
v 1.339784 1.763684 4.930782
v 0.620102 2.223884 4.242190
v 0.642297 3.507438 3.239107
v 0.613591 2.268824 4.204617
v 1.887395 3.227058 4.024882
v -1.055850 0.940543 4.467597
v -1.078753 0.916120 4.493870
v 1.640696 2.348879 4.616766
v 1.621451 2.320557 4.625429
v 1.566474 2.284305 4.613176
v 1.158827 1.672686 4.929180
v 1.840574 3.244543 3.993584
v -1.106878 0.863258 4.537174
v 0.460856 3.498070 3.155965
v 1.781395 3.247531 3.965974
v -0.500850 2.035672 3.871613
v -0.549019 1.988246 3.880357
v 1.078220 1.722438 4.836329
v 0.542143 2.419667 4.049752
v -0.357810 2.177664 3.836114
v 1.675670 3.205064 3.947554
v 1.035526 1.781760 4.784796
v -0.658900 0.623522 4.907533
v 0.984623 1.815712 4.717601
v 0.250376 3.419763 3.115151
v 0.955399 1.869098 4.674588
v 0.103293 3.339095 3.112672
v 0.502029 2.422099 4.020771
v 0.103414 3.328026 3.145250
v 0.480134 2.426199 4.008305
v -0.225484 3.118494 3.163766
v -0.333756 -0.885449 6.255861
v -0.362009 -0.885392 6.242182
v 1.362033 2.291762 4.532310
v 0.222221 2.277943 4.016496
v 0.951409 3.348712 3.503087
v -0.878498 0.456210 4.953481
v 1.537370 2.997370 4.052565
v -0.528949 2.545144 3.456064
v -0.521953 2.569087 3.443551
v 1.493560 3.009753 4.019406
v -1.097000 -1.325459 6.255844
v 0.181377 2.319595 3.969570
v -0.523080 2.658934 3.378254
v 1.067564 3.446955 3.478613
v 0.150940 2.316878 3.958076
v 1.499810 1.568039 5.160842
v 1.563173 3.012990 4.054631
v 0.996921 3.430582 3.463129
v 1.494029 1.551635 5.170284
v 0.127055 2.297293 3.961381
v 1.432918 3.024466 3.981098
v 1.359527 3.053783 3.926614
v 0.996616 3.466689 3.439545
v 1.491173 3.601081 3.565005
v 0.909526 1.915963 4.621613
v 1.498070 1.626407 5.100903
v 1.448935 1.650655 5.076045
v 1.854268 2.980440 4.203916
v -0.479659 2.847565 3.239752
v 1.126971 3.507208 3.458426
v 1.110883 3.556071 3.412321
v 1.057980 3.552041 3.393397
v -1.108363 0.879239 4.514452
v 1.259237 1.849815 4.837882
v 1.075784 3.494642 3.446978
v 1.906824 3.138449 4.102756
v -0.360900 2.087604 3.903765
v -0.662123 0.823114 4.769289
v 1.088348 3.128465 3.737537
v 0.582397 3.503311 3.213260
v -0.403088 2.140733 3.830867
v 1.043396 3.579226 3.360647
v 1.690660 2.469106 4.541074
v -0.698317 0.684794 4.854560
v 0.972208 3.521615 3.386884
v -0.431229 2.045338 3.895633
v -0.436293 2.066933 3.882372
v 0.938249 3.097082 3.700120
v 0.298355 3.436641 3.136103
v 1.765078 2.694648 4.398798
v -0.758610 0.548411 4.933740
v 0.207795 3.394262 3.120766
v 0.875760 3.350463 3.469123
v -0.460256 2.048898 3.885293
v -0.481763 2.074258 3.849613
v 0.840926 3.192619 3.574492
v 0.919476 3.129680 3.662135
v -0.149058 3.199465 3.130268
v 0.857167 3.093499 3.669217
v 1.400258 2.197676 4.617451
v 0.855095 3.255026 3.533331
v -0.430013 2.218567 3.763676
v -0.343230 3.005993 3.191400
v -0.476363 2.229985 3.730677
v 0.802384 3.184875 3.565297
v 0.842808 3.145677 3.615216
v 0.786008 3.223611 3.529097
v 0.785502 3.262742 3.496747
v 0.828286 3.324713 3.467481
v 0.786288 3.287492 3.476965
v 0.716424 3.260717 3.481032
v 0.865985 3.541933 3.328046
v 0.907811 3.582131 3.299512
v 0.423009 2.422718 3.992104
v 0.360574 2.418400 3.979063
v 0.328969 2.373122 3.991037
v 0.243161 2.297536 4.013570
v 1.356635 2.028738 4.728469
v -1.017356 0.373919 4.925473
v -0.373169 -0.959992 6.282553
v -0.378317 -0.948114 6.275905
v -0.381745 -0.915927 6.244732
v -1.063728 0.465563 4.843067
v 0.875720 3.602835 3.244804
v -1.056534 -1.303752 6.253048
v 0.819255 1.982269 4.527039
v -1.065909 0.482173 4.797868
v 0.755717 2.031067 4.449712
v 1.351762 1.958160 4.760972
v -1.100085 0.678940 4.663454
v 1.530834 1.559700 5.173229
v 0.383726 2.341686 4.016499
v -1.127154 -1.374638 6.268499
v 0.826035 3.562662 3.265277
v -0.850184 0.985174 4.529373
v 0.728789 3.535799 3.212731
v 0.732376 3.515339 3.270975
v 1.282107 3.450326 3.557664
v 0.598979 2.249685 4.191218
v 1.822657 2.694094 4.409405
v -0.961216 0.967978 4.495522
v 0.564994 2.335432 4.105412
v 0.635766 3.524670 3.201694
v 1.892319 3.060008 4.155762
v 0.598576 2.278551 4.180820
v -1.108008 0.776284 4.589270
v 1.900128 2.976222 4.207273
v -0.715068 0.547117 4.945531
v 0.521282 3.521375 3.167563
v -0.773369 0.464107 4.973041
v -0.813787 0.465242 4.960270
v 0.413233 3.490094 3.134548
v -0.537490 2.677577 3.346784
v -1.111932 0.904047 4.470914
v -0.615298 0.655760 4.895916
v -0.480049 2.854244 3.222127
v -0.505643 2.806191 3.250968
v -0.406678 2.952140 3.187726
v -0.624310 0.801850 4.782518
v 1.689937 2.430850 4.558904
v -0.651506 0.829372 4.754480
v 1.900898 3.278358 3.973457
v 1.040040 1.761287 4.788871
v -0.673196 0.857988 4.713037
v 1.001011 1.791384 4.747478
v 0.059506 3.315487 3.107875
v 1.134126 3.151425 3.728330
v -0.219151 2.043214 3.981013
v -0.768351 0.892042 4.636676
v -0.048261 3.262877 3.088318
v 1.709470 3.240686 3.923574
v 1.782467 2.580703 4.482172
v 1.519991 2.285732 4.586629
v 1.024313 3.147255 3.688272
v 0.984627 3.188328 3.636452
v 1.055358 3.269205 3.595577
v -0.390680 2.036071 3.914310
v 1.798743 2.549358 4.505949
v -0.272160 3.064384 3.158021
v -0.338253 3.015634 3.165750
v -0.366693 2.992944 3.173688
v -0.481301 2.200413 3.741408
v -0.544274 2.449878 3.517392
v -0.304132 -0.888854 6.264907
v 1.401919 2.293495 4.537707
v 1.406149 2.273922 4.551450
v 0.237305 2.231403 4.044198
v 1.634530 3.154837 3.964799
v -0.852839 0.408874 4.979013
v -0.366441 -0.919226 6.261558
v -0.357831 -0.932981 6.274356
v 1.572990 3.053693 4.022590
v 1.413871 3.042859 3.947752
v -0.930478 0.402309 4.969637
v 0.150159 2.244975 3.997211
v 1.020674 3.317973 3.551005
v 1.323141 1.961276 4.757057
v 0.132465 2.249028 3.988542
v 1.544117 3.051193 4.003741
v 1.533368 1.543387 5.181269
v -1.058195 -1.344738 6.282059
v 1.525019 1.585133 5.146372
v 1.408962 3.066102 3.915960
v 1.491475 1.588938 5.138480
v -1.059687 -1.376070 6.303484
v 0.984594 3.272463 3.574653
v 1.582581 3.596085 3.593018
v -1.072004 -1.408207 6.313660
v -0.536634 2.703703 3.322418
v -1.126978 -1.416065 6.297022
v 1.534047 3.577287 3.587825
v -1.103907 -1.371277 6.281152
v -0.329320 2.042896 3.944741
v -1.085529 0.925643 4.465293
v 0.713290 2.098800 4.390327
v 0.765509 3.538804 3.246729
v -1.134065 0.808981 4.530179
v -0.372833 2.055742 3.913157
v -1.123861 -1.334589 6.238732
v 1.313333 1.829358 4.854144
v -0.446763 2.088185 3.859994
v 1.345154 3.510823 3.551351
v 1.277522 1.880461 4.813598
v 1.301237 1.892851 4.804219
v 0.554877 3.514386 3.186487
v 1.108675 1.684776 4.868815
v 1.292877 3.490997 3.541128
v -0.478370 2.005196 3.902567
v 1.246334 3.119851 3.813022
v 1.170096 3.650754 3.362242
v -0.748545 0.514619 4.952682
v 0.965086 1.838621 4.696262
v 0.382907 3.475493 3.138096
v 0.825744 3.289665 3.490345
v 1.131378 3.117146 3.777433
v -0.515282 1.977296 3.904722
v 1.119122 3.607433 3.370279
v -0.563163 1.947274 3.904867
v 0.901696 3.599208 3.274177
v 1.126026 3.624011 3.356516
v 1.789142 2.637625 4.442069
v 1.877483 3.024268 4.178530
v -0.400578 2.181228 3.798225
v 1.830507 2.902735 4.250869
v -0.063625 3.241054 3.119723
v 1.734054 2.508956 4.523568
v -0.645678 0.698894 4.858848
v -0.103245 3.239404 3.099800
v -0.457642 2.203556 3.756472
v 0.384553 2.390557 3.996513
v 0.986289 3.230828 3.608233
v -0.609698 0.761798 4.823769
v 0.977322 3.579443 3.328070
v 1.463362 2.323860 4.544703
v 0.964270 3.603576 3.301222
v 0.292146 2.337235 4.002116
v 1.439593 2.243781 4.579232
v 1.699345 2.316986 4.651512
v 1.385774 2.251727 4.568018
v -0.696773 0.586569 4.922387
v 1.696112 2.290201 4.669519
v -0.539351 2.350521 3.603766
v 0.957211 3.183083 3.631337
v 1.897832 3.171060 4.073196
v 1.632190 2.285749 4.650445
v -0.536131 2.413699 3.551025
v 1.703382 2.399463 4.581787
v 0.886121 3.152041 3.626822
v 1.722156 3.240396 3.937612
v 1.437402 2.199867 4.616398
v 1.334339 1.583847 5.063338
v 1.270028 1.616816 5.020292
v 2.622249 4.116835 3.648808
v 1.215499 3.737398 3.309263
v 3.097423 4.293787 3.734354
v 2.452862 4.013597 3.640242
v 1.200562 3.815976 3.233935
v 1.201979 3.855510 3.199419
v -4.332775 -0.251159 3.903417
v -4.331776 -0.242508 3.904659
v -4.344868 -0.239796 3.896525
v -4.348818 -0.260440 3.908155
v -4.354604 -0.250563 3.900557
v 2.283925 3.994111 3.583562
v 2.731135 4.140738 3.677642
v 1.311718 4.037788 3.132961
v 1.242425 3.951676 3.136331
v 1.206794 3.886285 3.170873
v 1.846188 3.796422 3.560922
v 3.242836 4.299464 3.805088
v 3.238820 4.271513 3.814870
v 1.055990 3.387403 3.512293
v 3.199110 4.301559 3.785909
v 0.883292 3.333690 3.484393
v 1.200802 3.663690 3.372258
v 3.150027 4.261665 3.784411
v 2.759187 4.248253 3.620252
v 1.301018 3.523682 3.525628
v 3.080133 4.318590 3.717637
v 1.241961 3.476248 3.525189
v 3.048323 4.278847 3.724643
v 2.766392 4.288717 3.592180
v 2.993017 4.274051 3.711290
v 1.250574 3.545961 3.484654
v 2.937878 4.241504 3.707121
v 1.136937 3.422552 3.516040
v 1.191224 3.495837 3.492387
v 1.134168 3.468885 3.486910
v 2.697525 4.183078 3.636426
v 2.684099 4.197783 3.622373
v 2.716759 4.250150 3.602478
v 1.223659 3.574600 3.453935
v 1.192254 3.618634 3.403783
v 2.857273 4.208110 3.695102
v 2.617767 4.182984 3.611900
v 2.581837 4.126856 3.631840
v 2.590192 4.176969 3.606484
v 2.801611 4.216891 3.660880
v 2.574678 4.078735 3.653943
v 2.542052 4.132718 3.614679
v 1.188888 3.685679 3.340217
v 2.477281 4.095371 3.610976
v 1.239659 3.831419 3.257732
v 2.380580 4.102004 3.562354
v 1.467812 4.241162 3.026133
v 1.378091 4.125366 3.093609
v 1.279074 3.980087 3.160801
v 1.260854 3.978763 3.123002
v 2.273532 4.048096 3.553249
v 2.190399 3.983490 3.562428
v 2.093445 3.940058 3.562695
v 2.123118 3.978135 3.547392
v 2.065640 3.866330 3.596467
v 1.989728 3.825761 3.597864
v 1.992513 3.870716 3.572174
v 1.950873 3.851195 3.569327
v 1.828489 3.733967 3.585540
v 1.631353 3.625176 3.590632
v 1.725019 3.725301 3.562314
v 1.478024 3.548190 3.580680
v 1.552920 4.479862 2.893369
v 3.573453 4.349418 3.902506
v 1.511260 4.350569 2.958489
v 3.495745 4.323752 3.886612
v 1.530640 4.423245 2.912160
v 1.490164 4.280503 3.007175
v 3.380924 4.288224 3.863862
v 3.301450 4.252436 3.850472
v 3.298548 4.283924 3.833050
v 3.202478 4.228581 3.821274
v 3.545012 4.375904 3.884070
v 3.431098 4.345075 3.861674
v 3.389594 4.343192 3.848970
v 3.346894 4.299006 3.847857
v 3.306290 4.331662 3.814832
v 3.283914 4.364588 3.791879
v 3.206078 4.402833 3.728795
v -0.414020 2.948416 3.165556
v -0.909132 0.972096 4.505900
v 0.571972 2.303623 4.130866
v 1.949538 3.074566 4.144213
v -0.978653 0.966856 4.479373
v 1.949672 3.146506 4.099259
v 0.281086 2.238786 4.047996
v -0.310492 -0.867023 6.224907
v -0.553617 2.719229 3.276213
v -0.600211 0.565830 4.964119
v -1.125810 0.770772 4.554373
v 0.199357 2.217072 4.034567
v -0.402710 -0.965306 6.262978
v -0.356266 -0.878257 6.221484
v 1.570472 1.608552 5.135880
v -0.274443 2.014199 3.969497
v 0.076322 2.151418 4.011841
v 1.546890 1.622823 5.108617
v -1.105816 0.696531 4.629447
v 0.000791 2.137808 4.002820
v 1.469741 1.520830 5.157168
v 1.448037 1.519624 5.146617
v -0.063356 2.104782 3.998333
v -0.584319 0.665531 4.894725
v -0.441082 1.966973 3.932494
v 1.412352 1.539965 5.127939
v -0.490301 1.944310 3.924538
v 1.463808 1.695492 5.009282
v -1.126765 -1.434977 6.302659
v 1.183677 3.168979 3.729668
v 1.059003 3.631392 3.310714
v -1.020660 -1.263078 6.215539
v -0.720232 0.879381 4.667137
v 1.163814 3.213115 3.680473
v 1.067224 3.159621 3.695376
v -1.095653 -1.273011 6.189368
v -1.142147 -1.303014 6.188720
v -0.981689 0.352645 4.953291
v 1.523369 3.524596 3.605371
v 0.547915 3.527650 3.158937
v -1.212437 -1.406016 6.239316
v -1.040560 0.393865 4.896986
v 1.080246 1.701088 4.839186
v -1.058932 0.462620 4.859676
v 1.404673 3.468893 3.589596
v -0.520719 2.223238 3.703152
v 1.006345 1.773943 4.753127
v 1.344242 3.473067 3.568274
v 0.944030 1.834816 4.676237
v 0.343193 3.468239 3.113628
v 1.847565 2.659158 4.437823
v -0.836940 0.981952 4.529186
v 0.150206 3.371520 3.111134
v 0.872896 1.905908 4.574720
v 0.753014 1.968510 4.438632
v 1.502120 2.249625 4.600253
v 0.679287 2.094249 4.351070
v -0.240157 3.096713 3.145946
v 0.667473 2.124525 4.338156
v 0.635423 2.135609 4.282160
v -0.320577 3.029375 3.128717
v 0.611048 2.179210 4.241038
v 0.549001 2.372761 4.074095
v 1.918223 3.108856 4.128718
v 1.417273 2.075889 4.716819
v 0.345199 2.307172 4.024653
v 0.279897 2.276744 4.031553
v 1.377848 1.986171 4.753671
v 1.918276 3.265414 3.990161
v -1.024187 -1.354565 6.299362
v 1.577877 1.569109 5.181410
v 1.594391 1.536057 5.199489
v -0.994211 -1.325059 6.276154
v 1.342498 3.108571 3.856118
v -0.394678 2.005738 3.928595
v 1.219299 3.433675 3.541905
v 1.296623 3.124238 3.819402
v 1.846095 3.294709 3.936809
v 1.820952 3.300841 3.918911
v -0.450376 1.989347 3.916539
v 1.541636 1.608433 5.126854
v -0.653686 0.578135 4.935350
v -1.008483 -1.380224 6.314539
v 1.234454 3.145277 3.775120
v 1.183542 3.138322 3.763711
v 1.640483 3.190114 3.924963
v 1.417706 1.689103 5.022179
v -0.711798 0.521365 4.960091
v -0.525094 2.044448 3.842072
v 1.128296 3.170702 3.706856
v 1.104211 3.632243 3.331307
v 1.382620 1.761830 4.930884
v 1.344169 1.788018 4.897624
v 1.582353 3.114794 3.962086
v 1.543145 3.092239 3.957736
v -0.596233 1.935672 3.893808
v -1.165440 -1.412846 6.272781
v 1.013419 3.613515 3.305061
v -1.194658 -1.420376 6.262719
v -1.047795 -1.266543 6.217604
v 0.467282 3.505561 3.140457
v 1.482685 3.049145 3.972490
v -0.440953 2.153791 3.794415
v 1.036089 3.208858 3.631657
v 0.970442 3.637455 3.261778
v 1.636807 3.596306 3.605277
v -0.461490 2.113421 3.810800
v 1.836429 2.605084 4.474872
v -1.124263 -1.294602 6.203065
v -0.473836 2.164049 3.767849
v 1.755782 2.480528 4.542274
v -0.934281 0.365952 4.977985
v -0.576651 0.734849 4.847709
v 1.851569 2.718931 4.390700
v 1.722640 2.333072 4.642278
v 1.450904 3.511708 3.585954
v 1.109877 3.330439 3.568700
v -0.579290 0.625131 4.931293
v 1.451529 2.280105 4.559749
v -0.571574 2.297799 3.610779
v 1.733424 2.256585 4.702352
v -0.554716 2.501413 3.469076
v -0.553391 2.326989 3.605368
v 1.385190 3.522899 3.557514
v -0.575703 2.531211 3.424491
v -0.541990 2.261240 3.668590
v 1.082890 3.371853 3.528447
v -0.623712 0.608948 4.925467
v -0.564887 2.635298 3.358064
v -0.565144 2.391700 3.544694
v -0.565527 2.672936 3.320393
v -0.546935 2.589891 3.402972
v 1.749993 2.400445 4.592883
v -0.589036 0.765270 4.820498
v 1.834481 2.820550 4.317829
v 0.441447 2.387213 4.010362
v 1.372312 3.092251 3.883462
v -0.807940 0.914183 4.603408
v 1.334493 1.904337 4.799764
v 1.601786 2.266541 4.645868
v 1.959885 3.122144 4.115329
v 0.575945 2.279977 4.144984
v 1.626638 1.567281 5.183111
v -0.947134 0.981508 4.470973
v -0.444897 2.902947 3.180666
v 0.536291 2.321544 4.084746
v -0.291900 -0.951947 6.295218
v -0.482480 2.847135 3.210093
v -0.340788 -0.979097 6.295953
v 1.565757 1.519977 5.191731
v 0.482904 2.358032 4.036878
v 1.525093 1.530597 5.180496
v 1.022463 3.665740 3.257005
v -0.595276 2.661515 3.304255
v -0.388946 -1.013525 6.284231
v 1.566843 1.636051 5.082454
v -0.137388 3.220290 3.099383
v -0.539891 0.561081 4.981364
v -0.379788 -0.889790 6.212159
v -0.389634 -0.902480 6.215023
v -0.155208 2.068771 3.988851
v -0.410666 -0.956309 6.238420
v -0.945450 -1.399299 6.349060
v -0.336937 1.999124 3.953947
v -0.983990 -1.361131 6.303138
v 1.317722 3.176070 3.776280
v -0.985775 -1.270171 6.224916
v -1.066461 -1.426257 6.320949
v -0.568725 1.827493 3.967944
v -0.138512 2.012213 4.005560
v -0.600480 0.479393 5.015042
v 0.903750 3.632780 3.218892
v -0.751438 0.388309 5.025153
v 0.778892 3.552901 3.237724
v -0.868853 0.328745 5.013504
v 0.705590 3.525449 3.218106
v -1.078980 -1.266500 6.176709
v -0.944612 0.337059 4.976074
v -0.520059 0.671939 4.897991
v -0.528619 2.181620 3.714791
v -1.132972 -1.291186 6.175606
v -1.160903 -1.334293 6.197491
v -1.181351 -1.387183 6.236059
v -0.569933 2.013373 3.831269
v 1.410826 3.124979 3.862505
v -1.216261 -1.378251 6.196836
v -1.205064 -1.436765 6.267162
v -1.222886 -1.396307 6.221665
v -0.626473 0.828684 4.735585
v 1.702294 2.244640 4.698123
v -0.626173 0.838879 4.709180
v 1.148098 1.643582 4.905911
v 0.304527 3.452913 3.084680
v -0.601218 2.348413 3.541674
v 1.036232 1.743982 4.777347
v -0.583993 2.410665 3.513005
v 1.375800 1.927221 4.789512
v 0.973494 1.794390 4.714626
v 0.106692 3.351052 3.066943
v 0.953163 1.810673 4.698678
v 1.903799 2.602898 4.487862
v 1.903189 2.855192 4.293163
v 1.904967 2.890942 4.263187
v 1.456425 2.101931 4.701000
v -0.099382 3.254256 3.062793
v -0.170735 3.196696 3.102302
v 0.931173 1.853787 4.642037
v 1.938176 3.221261 4.029231
v -0.216636 3.128026 3.126003
v 1.948917 3.309500 3.957412
v -0.264501 3.061540 3.130415
v -0.833305 1.000034 4.504449
v 1.953304 3.373982 3.911060
v -0.598518 2.490888 3.434065
v 1.883271 3.356128 3.889439
v -0.590384 2.550319 3.398922
v -0.588214 2.587277 3.370267
v -0.591544 2.641827 3.329665
v 0.603031 2.201645 4.216917
v -0.506430 2.811611 3.211295
v 1.436398 2.031762 4.742523
v -0.319570 -0.942341 6.287396
v 1.268867 3.343746 3.616270
v -0.526329 2.778653 3.248326
v 0.215361 2.199551 4.048919
v -0.203795 2.012285 3.990863
v 1.173472 3.337437 3.586472
v 1.601157 1.582925 5.169109
v 1.261626 3.410203 3.574039
v -0.340612 -0.863219 6.201665
v 1.580386 1.619211 5.124095
v 0.122771 2.195870 4.008068
v -0.396739 -0.925816 6.229798
v 1.773537 3.287269 3.903772
v 0.093756 2.195046 4.002223
v -0.581886 0.555478 4.976481
v -0.370582 1.997422 3.941364
v -0.621914 0.525970 4.983096
v -0.967742 -1.373191 6.322899
v 1.657813 3.210344 3.913808
v -0.018690 2.111283 4.005080
v -0.989508 -1.286829 6.247696
v 1.129789 3.383047 3.537657
v -0.541966 1.907074 3.931373
v -0.973879 -1.408249 6.348100
v -0.554846 1.873615 3.946760
v 1.148366 3.674664 3.308633
v 0.822893 3.590538 3.225821
v -0.651337 0.486725 5.002233
v 1.374405 1.834866 4.854383
v 1.080537 3.699257 3.253089
v -1.024660 -1.415651 6.330168
v 1.118793 3.669284 3.298532
v -0.725844 0.447038 5.000770
v 1.258502 3.185826 3.743038
v -1.162534 -1.434411 6.284891
v 1.268026 3.153252 3.779013
v -0.483769 2.104398 3.802886
v 1.011754 3.643068 3.277664
v 0.615353 3.540272 3.171779
v 0.574233 3.536407 3.154817
v -1.159222 -1.364850 6.231113
v 1.623095 3.560434 3.618169
v 1.437037 3.064707 3.927095
v -0.553740 2.209271 3.688717
v 0.210180 3.405781 3.090503
v -1.240736 -1.427711 6.236660
v -0.513026 2.076243 3.807248
v -0.572040 1.977513 3.873455
v 1.871876 2.672092 4.430292
v -0.803910 0.409716 4.991499
v 1.827161 2.533756 4.520200
v 1.782340 2.464391 4.557373
v -0.580456 2.245271 3.646389
v 1.873417 2.781304 4.344207
v 1.745237 2.272753 4.695214
v -0.903756 0.357498 4.993299
v 0.530037 2.368649 4.059928
v 1.102518 3.230800 3.637851
v 1.945338 3.036423 4.170799
v 1.139146 3.302194 3.597768
v -0.580841 0.706194 4.862713
v 1.747464 2.371516 4.614290
v 1.860627 2.872864 4.275752
v 1.327337 1.868528 4.822819
v 1.963512 3.419712 3.881426
v 1.937766 3.332570 3.937387
v 1.618099 2.177045 4.697554
v 1.912767 3.346198 3.914688
v 1.624684 2.223612 4.677011
v 1.558257 2.201914 4.646710
v 1.452904 2.163301 4.652434
v 0.428078 2.350978 4.021677
v 1.489046 2.146567 4.662394
v -0.861459 0.995931 4.507403
v 1.538886 2.234628 4.624144
v 1.469497 2.205119 4.617837
v 2.032321 3.739874 3.660324
v 1.911624 3.692055 3.640547
v 1.353435 1.545641 5.079017
v 1.332938 1.559811 5.049953
v 1.308495 1.576438 5.024873
v 1.767998 3.652273 3.606285
v 1.189150 1.640338 4.932873
v 3.044493 4.222734 3.746383
v 2.343477 3.953107 3.635681
v 2.110783 3.785732 3.660264
v 1.154643 3.698444 3.287314
v 2.204786 3.850509 3.648029
v 1.403565 4.157036 3.046836
v 1.280538 4.010639 3.097977
v 1.357145 4.102340 3.053889
v 1.308623 4.043286 3.094235
v 1.983339 3.774021 3.628239
v 1.917036 3.774324 3.598479
v 1.869975 3.723204 3.602724
v 2.641162 4.091107 3.671636
v 3.094238 4.194684 3.790557
v 3.104976 4.271728 3.751116
v 2.586577 4.047529 3.676078
v 3.039612 4.242218 3.736043
v 2.971598 4.188967 3.741013
v 2.996131 4.249831 3.724261
v 1.756883 3.696694 3.584541
v 1.701134 3.646441 3.597299
v 1.695721 3.582563 3.625779
v 2.905074 4.171777 3.727664
v 2.376303 3.986263 3.629232
v 2.803877 4.132308 3.714156
v 2.424986 4.052323 3.612950
v 2.846455 4.177753 3.707362
v 1.177712 3.699929 3.306603
v 2.771880 4.080938 3.728930
v 1.197130 3.734156 3.290196
v 2.330469 3.979877 3.615760
v 2.713835 4.084480 3.708337
v 2.294861 3.978062 3.599682
v 2.786305 4.145761 3.699587
v 1.172375 3.793474 3.228774
v 1.167421 3.750578 3.256770
v 2.217844 3.922055 3.605212
v 2.197339 3.932944 3.590624
v 2.174542 3.881454 3.619265
v 2.145394 3.921885 3.584807
v 2.088838 3.826441 3.631176
v 0.571392 2.260228 4.146813
v 1.990914 3.354374 3.930697
v -0.268843 -0.927674 6.285604
v -0.914242 0.308092 5.003298
v -0.255815 -0.914931 6.272950
v -0.094281 2.030656 4.008871
v -0.503244 0.677544 4.893553
v 2.006423 3.460732 3.852243
v 0.471380 2.316980 4.047970
v 1.447126 3.287268 3.739792
v -0.597576 2.061997 3.765099
v -0.537615 0.747660 4.840114
v -0.335577 -1.010839 6.309172
v -0.588535 0.789076 4.788689
v 1.926942 3.422731 3.850400
v 0.333907 2.247726 4.048737
v 0.691651 3.527584 3.202471
v -0.292579 -0.865496 6.215684
v 0.656017 3.550446 3.160804
v 1.392403 1.886274 4.818614
v 1.409836 1.937324 4.785929
v -0.592516 2.141181 3.706039
v 2.002841 3.194064 4.053189
v -0.613756 2.158379 3.675407
v -0.592389 2.214481 3.654890
v 0.479728 3.509072 3.128972
v 1.717610 3.266949 3.875719
v -0.509279 0.634853 4.937229
v 1.670667 3.234309 3.884007
v 1.401412 3.436880 3.603268
v 0.413279 3.495029 3.112214
v -1.027516 0.365810 4.908943
v 1.509921 2.155093 4.657645
v 1.656977 1.523032 5.219827
v -0.793726 0.090692 5.228356
v -0.621685 2.378405 3.493391
v -0.601578 2.435933 3.473929
v -1.075931 0.519983 4.763590
v -1.093052 0.568546 4.737709
v -0.843032 0.203697 5.118729
v 1.614148 1.604241 5.148370
v -0.854943 0.121772 5.180828
v -1.104289 0.603640 4.698227
v 0.039472 3.311371 3.071386
v 1.517427 1.636231 5.085053
v -0.357556 -0.869812 6.181478
v -0.788018 0.933997 4.565900
v -0.069365 3.277834 3.046771
v -0.374872 -0.886273 6.185264
v -0.184242 3.180418 3.099072
v -0.853967 0.067132 5.224754
v -0.817311 0.961570 4.539908
v -0.177669 3.169252 3.045685
v 1.726729 2.199714 4.720547
v -0.916777 -1.428495 6.364151
v -0.841107 1.020209 4.466767
v -0.929099 -1.369313 6.324083
v -0.912188 0.999265 4.458839
v -0.957263 -1.333380 6.277032
v -0.990391 0.968157 4.453521
v 1.801228 2.446034 4.569496
v -0.952525 -1.437803 6.364382
v -1.111440 0.730020 4.595356
v 1.788183 2.325653 4.657286
v -1.141438 0.748604 4.521683
v 1.797617 2.385238 4.608032
v 1.467779 1.716720 4.979239
v -0.518177 2.796768 3.230666
v -1.148751 0.798689 4.497085
v -1.131169 -1.471594 6.305406
v 1.438722 1.751041 4.943820
v -1.190655 -1.472086 6.279570
v -0.973247 -1.263941 6.196500
v 1.184888 1.627489 4.924821
v -1.050283 -1.258293 6.194330
v -1.134270 0.844668 4.504957
v -1.134439 0.892815 4.454854
v 1.056239 1.694257 4.810148
v 1.051567 1.726187 4.803553
v -1.173100 -1.318865 6.167767
v -0.141879 3.225828 3.058018
v 0.166087 2.196890 4.025929
v -1.238639 -1.404006 6.209397
v 0.920820 1.816318 4.639414
v 0.907553 1.865618 4.615555
v 0.879256 1.876941 4.578513
v 0.020866 2.108809 4.014274
v -0.358829 1.958432 3.958590
v 1.948093 2.822302 4.313936
v -0.425483 1.922042 3.954799
v 1.920908 2.938729 4.226938
v 0.605302 2.127393 4.238557
v 1.951845 3.192731 4.054448
v 1.971780 3.260120 3.995009
v -0.613679 1.838105 3.938904
v 1.655110 2.179147 4.709717
v 1.407688 3.165106 3.819629
v -0.642436 1.894288 3.887698
v 1.336376 3.150922 3.804699
v -0.513353 2.116820 3.769429
v -0.282514 -0.972544 6.310079
v 1.996361 3.404292 3.900921
v -0.565699 0.696191 4.870859
v -0.308938 -0.993596 6.315275
v -0.358752 -1.013786 6.297350
v 0.811567 3.605617 3.204077
v -0.521988 2.147501 3.736280
v -0.563430 2.166989 3.705269
v 1.926643 3.390890 3.884156
v -0.547026 0.529714 5.000304
v -0.567720 2.123478 3.737233
v -0.515575 0.605807 4.961249
v 0.622677 3.557353 3.147847
v -0.542063 0.614328 4.951246
v 1.380196 3.271021 3.725961
v -0.553158 2.054622 3.798986
v 1.431848 3.325336 3.699780
v -0.598134 2.011696 3.810358
v -1.035536 -1.440734 6.333403
v -0.893560 0.991874 4.483075
v -0.532398 2.084702 3.785062
v -0.835717 0.102466 5.211557
v 1.352878 3.221203 3.753314
v -0.558519 2.059327 3.791874
v -1.027552 0.953591 4.451646
v -0.848553 0.159037 5.157166
v 1.812567 3.312742 3.897843
v 1.405106 3.274565 3.733995
v 1.791346 3.319918 3.871469
v -0.603016 1.975183 3.841104
v -0.839860 0.132463 5.182156
v 1.745540 3.274786 3.898103
v 1.474809 2.002159 4.764918
v -0.643364 1.931715 3.850970
v -0.629688 2.512342 3.399668
v 1.413923 1.972940 4.767496
v 1.645121 3.244690 3.853617
v -1.181422 -1.367842 6.207458
v 1.584795 3.163285 3.910879
v 1.558107 3.178003 3.875937
v -0.587006 2.679339 3.292458
v -0.573628 2.697283 3.278551
v -0.732272 0.360982 5.048867
v 1.556756 3.498852 3.627970
v 1.919298 2.674709 4.435136
v 1.238155 3.236511 3.691086
v -0.618097 2.252058 3.606354
v -0.618506 2.293079 3.566393
v 1.495696 3.110387 3.904919
v -0.299532 1.994919 3.967239
v -0.711539 0.408660 5.028541
v -0.407111 1.954588 3.946714
v 1.175135 3.277134 3.625276
v 1.444939 3.101390 3.890560
v 1.558893 2.237356 4.632191
v 1.451926 3.162147 3.838357
v 1.471139 3.461018 3.615856
v 1.498170 2.101529 4.701314
v -0.466449 1.919722 3.945989
v 1.671525 3.531982 3.646628
v -0.795908 0.364108 5.018353
v -0.813253 0.047955 5.259037
v 1.494281 2.187233 4.635294
v -0.835280 0.357789 5.007794
v 0.348166 2.282300 4.035792
v 1.619947 1.540773 5.202478
v 1.629815 1.514500 5.217141
v -0.854511 0.018010 5.266137
v -0.828563 0.072221 5.233719
v 0.147553 2.161567 4.029232
v 1.499015 1.511549 5.161422
v 1.412965 1.530784 5.124547
v 1.486079 1.681706 5.025263
v 1.431148 1.715402 4.979784
v 1.322556 3.267248 3.699910
v -0.050452 2.046585 4.015014
v 1.313540 3.342002 3.632259
v 1.237827 3.291146 3.642250
v 1.330953 3.401803 3.601268
v 1.215799 3.308384 3.620735
v 1.044892 3.699456 3.231760
v 0.976269 3.658859 3.233650
v 0.650663 2.095194 4.308928
v 1.786697 2.231701 4.719504
v 1.760334 2.356104 4.630448
v 1.796000 2.408055 4.589506
v 0.550353 2.245291 4.131849
v -0.213545 -0.945072 6.291106
v 1.614703 2.131914 4.718688
v 0.528822 2.285349 4.092783
v -0.231878 -0.916353 6.265127
v -0.276690 -0.986823 6.320651
v 0.427390 2.295555 4.040074
v -0.297423 -1.031514 6.338755
v 0.564230 3.540075 3.132152
v -0.369528 -1.037148 6.295883
v -0.257290 -0.898724 6.253518
v 0.522236 3.523352 3.131464
v -0.340251 -0.863254 6.182417
v -0.432126 0.607921 4.974106
v -0.404579 -0.943691 6.220803
v 1.617332 1.619393 5.128879
v 0.413262 3.504249 3.061430
v -0.778657 0.915387 4.588705
v -0.493703 0.499870 5.031971
v -0.406128 -1.002787 6.267068
v -0.618660 2.211856 3.637947
v 1.630948 1.504124 5.215966
v -1.061699 0.411196 4.831158
v 0.254876 3.436383 3.063108
v -1.064681 0.454938 4.802560
v -0.921970 -1.354456 6.304241
v 1.593923 1.512492 5.200465
v -0.953009 -1.290175 6.242449
v -0.954311 -1.275738 6.225224
v -0.974751 -1.477154 6.366325
v 1.431684 1.506596 5.128172
v -1.110257 0.555806 4.703082
v -0.973281 1.380574 4.127903
v 1.831711 3.458459 3.769725
v -0.896453 1.432271 4.113632
v 1.951559 2.587765 4.497752
v -1.113672 0.610595 4.657570
v 1.487781 1.724612 4.971302
v -1.098705 -1.481804 6.320146
v 1.810174 2.349293 4.639059
v -1.182960 -1.489985 6.287717
v -1.102046 1.251987 4.163260
v 1.145154 1.624548 4.903066
v 1.130034 1.648567 4.891491
v -0.276159 3.048969 3.112220
v -1.136910 1.279330 4.128924
v -0.300449 3.040936 3.131857
v -1.110578 -1.280844 6.161934
v -0.369817 2.986821 3.132938
v -0.371147 2.981555 3.122571
v 1.006695 1.736985 4.745147
v 0.941846 1.802006 4.681106
v -1.117253 1.314849 4.111120
v -0.805659 0.276930 5.065094
v -1.263367 -1.463530 6.232301
v 0.846172 1.932490 4.539570
v -0.446082 2.880330 3.163453
v -1.061418 0.948488 4.442163
v 0.800591 1.953806 4.497378
v -1.099030 0.956741 4.390913
v 0.781620 1.953763 4.472990
v -1.124820 0.927309 4.415658
v 1.946397 2.677828 4.434378
v -0.590910 2.680255 3.265390
v -0.602412 2.657062 3.285811
v -0.878229 -0.042383 5.286234
v -0.878386 -0.028677 5.283307
v -0.864996 0.054292 5.225592
v 0.116442 2.150024 4.022425
v -0.867994 0.107831 5.176537
v 1.973855 2.961951 4.218047
v -0.258753 1.961601 3.988320
v 1.966118 3.006946 4.192630
v 1.940329 2.871904 4.284699
v -0.317762 1.939812 3.974525
v 2.023514 3.244655 4.003454
v -0.422941 1.881815 3.970099
v -0.820029 1.530984 4.070999
v -0.605624 1.757916 3.994185
v 1.434158 3.232323 3.773576
v -0.869456 0.288803 5.033022
v 1.413213 3.203177 3.787399
v -0.887043 0.307557 5.017378
v -0.619088 1.780919 3.973898
v 2.015257 3.431177 3.881058
v 0.493709 2.309960 4.060622
v 0.848412 3.650103 3.171650
v -0.506529 0.713913 4.865108
v 1.498990 2.043364 4.742325
v -0.934087 1.473083 4.073867
v 1.970074 3.442035 3.858952
v 1.392288 1.792967 4.893174
v -0.275491 -0.871915 6.221448
v -0.627697 2.001991 3.799075
v 0.295862 2.212965 4.057813
v 1.890287 3.413260 3.835627
v 1.508644 3.421016 3.659066
v 1.446040 1.930171 4.800427
v 0.252852 2.161372 4.070789
v 1.846713 3.363543 3.859035
v -0.485630 0.577461 4.984313
v -0.605945 2.103077 3.728840
v 1.463746 3.413663 3.642613
v 1.810837 3.362264 3.840725
v 1.444152 1.902506 4.819057
v 1.590821 2.109472 4.720728
v 1.414451 3.398257 3.627306
v 1.555659 2.155465 4.673752
v -1.201951 -1.353818 6.181571
v -0.624746 2.567283 3.342510
v -0.621582 2.599962 3.316488
v 1.529971 2.180923 4.648341
v -0.446994 0.625560 4.957326
v 1.421971 3.362477 3.658407
v 1.509135 2.090332 4.710615
v 1.361858 3.332948 3.659242
v -0.469497 0.639210 4.939591
v 0.207086 2.152157 4.063178
v 1.919570 2.633638 4.467671
v -0.567510 2.728123 3.245956
v -0.894781 1.474988 4.087051
v 1.897484 2.709795 4.399636
v -0.621232 0.348311 5.103202
v 0.070860 2.095361 4.028808
v 1.908616 2.767640 4.354606
v 1.651289 1.553428 5.191480
v -0.932845 1.427763 4.108329
v -0.970186 1.416034 4.102843
v -0.640571 0.328075 5.112329
v -0.998362 1.381616 4.117554
v -0.778461 0.047753 5.271275
v -1.027216 1.387992 4.095325
v 0.947584 3.668840 3.203109
v -0.499396 1.870995 3.960431
v -0.786386 0.142997 5.192128
v -1.024875 1.343340 4.132981
v -0.533339 1.835136 3.971558
v -1.052291 1.322346 4.139912
v -0.588783 1.799231 3.975291
v 1.549989 3.206000 3.844576
v -0.860193 1.498621 4.083493
v 1.501951 3.126738 3.890908
v -0.887877 1.519339 4.051207
v 1.859578 3.466251 3.776390
v -0.757516 0.182483 5.172502
v 1.872714 3.545097 3.720155
v -1.110553 1.280085 4.145084
v 1.792046 2.258603 4.706804
v -0.624002 1.803060 3.955064
v -0.729176 0.252010 5.129015
v -0.794206 0.218381 5.129234
v 1.802211 3.469609 3.745860
v -0.746877 0.264012 5.110921
v -0.973021 1.448495 4.070230
v -0.768119 0.234730 5.128269
v 1.811704 3.519644 3.714892
v 1.747706 3.497404 3.705905
v -0.642022 2.446039 3.431293
v 1.855281 2.487227 4.552807
v -0.822460 -0.018050 5.301494
v -0.547042 0.469604 5.038910
v -0.603494 0.425412 5.047623
v -0.851450 -0.035490 5.301599
v -0.878549 0.019997 5.250841
v 1.616429 3.395998 3.724533
v -0.651878 0.397822 5.054181
v -0.716299 0.310517 5.088862
v 1.570647 3.329220 3.755661
v -0.709721 0.349517 5.065877
v 1.691216 3.447591 3.715524
v -0.805258 0.287259 5.057597
v 1.686096 3.508431 3.667362
v 1.591856 3.426630 3.690521
v 1.606018 3.488537 3.651872
v -0.892701 0.183995 5.107428
v -0.850980 0.249992 5.070360
v 1.511985 3.319920 3.741024
v 1.519659 3.375506 3.698988
v 1.463860 3.376337 3.671175
v 1.465699 3.193016 3.817245
v 1.538157 3.256554 3.800424
v 0.751465 3.572743 3.185295
v 0.721142 3.556687 3.180957
v -0.393960 -0.929099 6.207838
v -0.384286 -0.900745 6.191746
v 1.332800 1.533819 5.047102
v 3.687503 4.264153 3.974154
v 3.375906 4.179496 3.895545
v 3.295070 4.169427 3.876615
v -4.358126 -0.199745 3.818635
v -4.350045 -0.183016 3.808591
v -4.358064 -0.207941 3.827811
v -4.366787 -0.225143 3.835082
v -4.387594 -0.233217 3.832228
v -4.397464 -0.220377 3.818010
v -4.351813 -0.169158 3.803382
v 3.054580 4.114773 3.814618
v -4.355535 -0.160378 3.789162
v -4.387371 -0.204001 3.808764
v -4.383554 -0.193536 3.805607
v -4.365318 -0.163105 3.790432
v 1.230868 3.957584 3.105577
v 1.136657 3.816611 3.174721
v 2.878101 4.081446 3.758979
v 2.815958 4.088966 3.735849
v 2.427085 3.860300 3.721183
v 2.379004 3.832971 3.722724
v 2.210863 3.717709 3.731870
v 1.238120 1.601552 4.966303
v 1.400385 4.164542 3.007705
v 2.122596 3.713407 3.704743
v 2.069100 3.698328 3.695497
v 0.826881 3.641107 3.168390
v 2.112109 3.739020 3.690524
v 0.792088 3.597202 3.199298
v 2.022261 3.700879 3.676293
v 1.943701 3.689178 3.654426
v 1.946706 3.646258 3.675742
v 3.644231 4.311882 3.941857
v 1.900178 3.647263 3.661165
v 3.620984 4.285184 3.948166
v 3.590221 4.282146 3.938532
v 2.528856 4.010473 3.672080
v 1.868520 3.652598 3.646552
v 1.863206 3.691076 3.618650
v -4.361159 -0.188561 3.815629
v -4.385116 -0.217931 3.833325
v -4.375659 -0.199987 3.819122
v 3.338220 4.212420 3.874117
v -4.370141 -0.178758 3.808432
v 2.411137 3.949672 3.661338
v 3.276606 4.188276 3.863148
v 1.865846 3.599864 3.680113
v 3.128498 4.166678 3.820782
v 3.070849 4.094082 3.827690
v 1.789451 3.562018 3.676259
v 2.410696 3.901049 3.692091
v 2.324933 3.924307 3.646601
v 3.083445 4.157252 3.806784
v 2.314096 3.872492 3.678706
v 3.003495 4.146653 3.776724
v 1.741596 3.577755 3.642111
v 2.305453 3.836307 3.699561
v 1.772387 3.630855 3.619972
v 2.236891 3.786164 3.706632
v 2.993613 4.112994 3.790717
v 2.245397 3.833767 3.677946
v 2.920033 4.128434 3.752833
v 2.205167 3.779571 3.699952
v 2.166645 3.771633 3.688907
v 1.104960 3.724849 3.243507
v 2.157165 3.818493 3.651991
v 1.118704 3.760336 3.220074
v 2.699277 4.022198 3.736152
v 1.083712 3.738216 3.215666
v 2.660868 4.010866 3.728842
v 2.622355 4.012884 3.712924
v 2.539968 3.929403 3.726254
v 1.202949 3.898405 3.151404
v 2.489994 3.919712 3.711467
v 1.490357 4.336153 2.919995
v 1.511064 4.397626 2.876550
v 1.469079 4.274279 2.968238
v 1.435926 4.222476 2.983620
v 3.214311 4.166615 3.847065
v 1.497193 4.317200 2.969310
v 1.515112 4.380126 2.928836
v 1.519603 4.415845 2.871635
v 3.477182 4.258957 3.901488
v 3.558474 4.314681 3.912102
v 1.448092 4.230865 3.002778
v 3.448000 4.292685 3.880899
v 3.413505 4.245260 3.884873
v 3.322574 4.237981 3.863017
v 3.237757 4.225735 3.834537
v 2.300464 5.575278 2.313944
v 2.252500 5.541208 2.318848
v 2.210428 5.501261 2.331084
v 2.174416 5.454103 2.345414
v 2.104338 5.361337 2.392848
v 2.137912 5.408934 2.368455
v 2.137853 5.409569 2.368805
v 2.055816 5.283871 2.428296
v 2.005208 5.214467 2.463276
v 1.952208 5.154086 2.500289
v 2.072121 5.311555 2.417354
v 1.588131 4.578331 2.771795
v 1.534914 4.454824 2.846974
v 1.553545 4.499847 2.819433
v 1.833082 4.976580 2.572054
v 1.864383 5.027733 2.549725
v 1.706125 4.772477 2.669340
v 1.731070 4.811619 2.662994
v 1.771889 4.873785 2.625097
v 1.795980 4.915720 2.605376
v 1.897988 5.075669 2.523634
v 1.672763 4.726912 2.695529
v 1.608799 4.626881 2.745124
v 1.638347 4.679347 2.719860
v 1.597030 4.584582 2.852947
v 1.609701 4.636809 2.797500
v 1.559903 4.515102 2.829026
v 1.672072 4.736865 2.738518
v -0.228265 -1.007194 6.337385
v -0.919179 0.266325 5.013600
v -0.226157 -0.971313 6.309804
v -0.415984 2.938819 3.151062
v -0.665049 2.257608 3.560199
v -0.932679 0.304290 4.987821
v 0.921209 3.708793 3.142114
v -0.525436 0.762786 4.816311
v 1.900120 2.499325 4.550869
v -0.581515 2.698619 3.250906
v 0.878352 3.689827 3.139231
v -0.553008 2.754571 3.228886
v 1.943873 2.783461 4.344709
v 1.881825 2.531811 4.526830
v 1.699872 1.540137 5.200250
v -0.875137 -1.432301 6.369956
v 1.687293 1.597466 5.149457
v -0.590539 0.816269 4.738110
v 2.025592 2.904758 4.278726
v -0.657388 0.863246 4.663597
v -0.079345 3.278335 3.016321
v -0.236629 -0.901000 6.235534
v -0.090463 3.270702 3.031307
v -0.706784 0.882516 4.640767
v -0.277223 -0.873260 6.199834
v -0.435874 0.480023 5.069403
v 1.989869 3.029164 4.180599
v 1.629454 2.069554 4.760068
v -0.412748 -1.008377 6.257377
v -0.413568 -0.976760 6.239851
v -0.207047 1.977047 3.998416
v -1.044752 0.374219 4.871438
v -0.894233 -1.390170 6.340252
v 2.005300 3.063369 4.152221
v 1.487962 1.750144 4.951420
v -1.096665 0.513109 4.730665
v -1.139093 1.227965 4.160230
v 1.851157 2.219298 4.742070
v -0.930205 -1.262488 6.198460
v -1.225228 1.237718 4.099300
v -0.998093 1.462056 4.031230
v 1.657785 1.500616 5.225109
v 1.822850 2.251019 4.711045
v 2.059448 3.455163 3.866303
v -1.106978 0.646075 4.662064
v -0.532528 0.354559 5.124352
v 2.024232 3.457586 3.860433
v -0.794176 0.965530 4.521384
v 1.546670 1.501012 5.172008
v -0.524794 1.777101 4.000607
v -1.016034 -1.260804 6.165607
v 1.531280 1.487142 5.150086
v 2.060427 3.412724 3.894911
v -1.050765 -1.263381 6.170989
v 2.034187 3.393833 3.905344
v -0.861656 1.026531 4.450386
v 2.018008 3.501681 3.807607
v 1.191476 1.598366 4.923798
v 1.153398 1.601822 4.905966
v 1.962377 3.477396 3.803780
v 1.909613 3.457913 3.800269
v -0.849491 1.483263 4.098963
v -0.934105 0.202122 5.060786
v 1.099013 1.655555 4.843364
v -0.652389 2.520634 3.365527
v -1.244624 -1.408036 6.193470
v 1.024628 1.690477 4.767309
v -0.604781 1.710051 4.018207
v -0.762938 -0.028189 5.317370
v -0.639474 1.753477 3.976961
v 0.982834 1.757012 4.725429
v -0.856183 -0.058277 5.301244
v -1.160073 0.801712 4.472065
v -0.895173 0.007295 5.245730
v -1.114591 0.666469 4.597919
v 0.907452 1.830113 4.616148
v -1.150616 0.917649 4.374614
v -0.884922 0.107048 5.153347
v -1.148281 0.863783 4.453788
v -0.680568 1.856144 3.877001
v 0.685232 2.016683 4.358300
v 0.592983 2.178812 4.199992
v 0.622163 3.566895 3.122620
v 0.473891 2.270375 4.066882
v -0.637392 2.075416 3.720041
v 0.516630 3.520000 3.090620
v 0.323720 3.463437 3.055879
v 0.151596 3.384023 3.067256
v 0.064069 3.326208 3.057049
v -0.216671 3.111821 3.093831
v 1.751588 3.383273 3.788145
v -0.246650 -1.048869 6.361924
v -0.263688 -1.044365 6.355174
v -0.630172 2.328995 3.525522
v -0.901202 0.277648 5.022573
v 1.725537 3.409829 3.756121
v 1.670449 3.351626 3.775725
v 1.850081 2.386719 4.612451
v -0.645224 2.203978 3.615232
v -0.679084 1.917327 3.831614
v 1.988449 2.894089 4.278074
v 0.385330 2.268484 4.044137
v 1.978951 2.927389 4.246906
v 1.637842 3.299169 3.803694
v 1.686393 2.150925 4.730311
v -0.958728 1.003680 4.420949
v -0.665132 1.670020 4.027882
v -0.720260 1.632145 4.030088
v 1.641738 2.107954 4.739974
v -1.004558 -1.489926 6.358747
v -0.769346 1.554308 4.070150
v -1.011694 1.314668 4.152575
v 1.083529 3.770398 3.176730
v 1.999692 3.162789 4.081732
v 1.037454 3.728620 3.193934
v -1.056885 1.267625 4.165740
v -1.216727 -1.491419 6.266911
v 2.000702 3.315027 3.956508
v 1.563549 2.049951 4.750245
v 1.984877 3.232418 4.015153
v 0.959775 3.697974 3.178286
v 0.015674 2.063427 4.026330
v -0.491014 0.443979 5.076589
v 1.557022 2.095545 4.717316
v -1.183358 1.267550 4.102811
v -1.168508 1.249085 4.131709
v -0.548098 1.791375 3.988344
v 1.469788 1.891130 4.832004
v 0.800716 3.634393 3.152245
v 1.671765 1.567279 5.175977
v 0.686073 3.551596 3.165547
v -0.442505 0.512757 5.043900
v -0.642122 1.713400 4.004343
v 1.418073 1.855126 4.847232
v 1.476543 1.793039 4.911331
v 1.420196 1.817214 4.876217
v 1.912630 3.438253 3.821952
v -1.018686 1.421227 4.067227
v 1.470507 1.857449 4.857478
v -0.443772 0.590013 4.986041
v -1.078103 1.363424 4.085718
v -0.675703 1.678355 4.017328
v 1.891961 3.473329 3.781693
v -0.476470 0.531377 5.017758
v 2.010548 3.112024 4.111021
v -0.725005 1.657799 4.007589
v -0.016175 3.284445 3.067284
v 1.770482 3.369627 3.808810
v 1.807493 2.215471 4.731853
v -0.657450 1.831127 3.915250
v 1.819533 2.303413 4.673340
v 1.694373 3.266727 3.856604
v -0.627104 2.545035 3.367722
v 1.538502 1.648400 5.060546
v 1.525608 1.663115 5.038331
v 1.690008 3.292842 3.830582
v -0.626830 2.398661 3.474776
v -0.759952 1.594507 4.042287
v 1.729927 2.152834 4.741512
v -0.649960 2.476807 3.404605
v -0.770898 1.630257 4.015775
v -0.808700 1.602358 4.015008
v -0.811543 1.569167 4.040312
v 0.959781 1.769532 4.693903
v -0.747426 0.031102 5.288610
v -0.796966 1.636165 3.992193
v 1.913523 3.552724 3.724384
v -0.864278 1.547130 4.033909
v -0.522918 0.437298 5.071074
v -0.908859 1.509765 4.049270
v 1.784783 3.440966 3.757803
v -0.896515 0.158345 5.120211
v -0.573428 0.336669 5.125800
v -0.579285 0.381140 5.088229
v 0.587607 2.206545 4.181805
v -0.682134 1.967541 3.781182
v -0.594939 0.291831 5.146680
v -0.674952 0.283179 5.125524
v -0.714825 0.152358 5.204920
v -0.691840 0.121100 5.235999
v -0.742827 0.085386 5.246607
v -0.774705 0.102408 5.221248
v -0.713256 0.212465 5.162140
v -0.678818 0.236196 5.155460
v -0.559133 0.411679 5.074481
v -0.880944 0.249100 5.055373
v -0.530525 2.782586 3.203800
v 1.676063 1.515900 5.221583
v 1.702200 1.498722 5.223086
v -0.476021 2.837497 3.186144
v -0.187020 -1.016981 6.342010
v -0.944167 0.275708 4.976667
v -0.519711 2.791406 3.186512
v -0.952118 0.290811 4.965288
v 0.321067 2.156755 4.076924
v 2.005826 2.718484 4.408911
v -0.469042 0.743055 4.830416
v -0.567913 2.732069 3.230889
v -0.547599 0.789821 4.772729
v -0.310490 -1.065657 6.343160
v 0.163628 2.109615 4.052390
v -0.476227 0.719578 4.856582
v -0.618611 2.619991 3.304701
v -0.362452 -1.069103 6.306090
v -0.610545 2.639979 3.280631
v -0.680846 0.080574 5.265969
v -0.527867 0.790745 4.752707
v 1.972214 2.776930 4.356242
v -0.688591 2.092591 3.665370
v -0.122554 3.254247 3.019054
v 1.575213 1.934991 4.827046
v -0.389829 0.509842 5.059988
v 2.056295 2.949507 4.243995
v -0.711109 1.885960 3.823471
v -0.939636 -1.482785 6.377282
v 1.506836 1.878498 4.847876
v -0.726645 0.900665 4.593358
v 1.537762 1.904885 4.832944
v -0.231683 1.927931 4.006499
v -0.986887 0.285461 4.945703
v -0.256917 -0.882045 6.217971
v -0.985903 0.325548 4.946322
v -0.316182 -0.869656 6.177827
v -1.018595 0.331188 4.911144
v 2.045239 3.192466 4.050898
v -0.412139 -1.010041 6.247394
v -0.403171 -0.988751 6.225258
v -0.366291 0.637869 4.950321
v -0.880869 -1.332061 6.285094
v -0.928538 1.377927 4.135918
v -0.864212 -1.367111 6.320084
v -0.418010 0.645343 4.936601
v -0.466217 0.675828 4.889274
v -0.907351 -1.284979 6.231839
v 2.095650 3.497087 3.829818
v -0.937539 -1.328032 6.271790
v -1.114523 0.577169 4.680945
v -0.589715 0.214660 5.198761
v -1.077330 1.414023 4.026004
v -0.771830 1.498355 4.102920
v -0.857165 1.046095 4.424500
v -1.162372 -1.313209 6.144594
v -0.719741 1.693929 3.972026
v -1.026947 0.998569 4.371541
v -1.035858 0.976929 4.400529
v -0.712358 1.822805 3.874707
v -1.202260 -1.338314 6.150807
v 0.811634 1.927227 4.499837
v 1.647936 1.654960 5.081323
v -0.662891 2.452339 3.404786
v -0.670163 2.416898 3.422030
v -0.702356 1.764028 3.929249
v -1.191936 -1.527143 6.298944
v 0.736117 1.999402 4.414351
v -1.221287 -1.529469 6.273053
v 1.576044 1.652187 5.055552
v 0.712712 2.007132 4.390873
v 0.699857 1.961302 4.374845
v -1.268223 -1.496035 6.230234
v 0.665341 2.043883 4.329695
v -1.269157 -1.443765 6.209826
v 0.628518 2.067463 4.273272
v 0.609231 2.089824 4.250398
v -0.931048 1.521880 4.010821
v -0.807427 -0.048107 5.314008
v -1.164969 0.812116 4.454535
v -0.928723 -0.040904 5.227466
v 1.855462 2.196990 4.760423
v -1.150880 0.878923 4.429905
v 2.532482 3.277335 4.216609
v -0.915297 -0.018007 5.238717
v 1.894126 2.226366 4.747254
v -0.706516 1.978759 3.751620
v -0.873982 0.066828 5.197306
v -0.879834 0.084960 5.169939
v -0.711433 2.019195 3.718005
v 1.805489 2.138933 4.771117
v 0.113140 2.102876 4.037269
v -0.934162 0.165103 5.090443
v -0.951578 0.214661 5.022061
v 2.486760 3.270308 4.200299
v 0.616736 3.572327 3.091249
v 0.573425 3.546985 3.108492
v 0.174014 3.399316 3.040866
v -0.004522 3.299641 3.028221
v -0.040255 3.289654 3.028648
v -0.238824 3.079945 3.113109
v -0.911142 0.242476 5.038587
v 2.049906 2.859861 4.318690
v 1.034406 3.773235 3.140684
v 1.867778 2.449005 4.570401
v 1.992865 2.846768 4.309560
v 1.867842 2.409923 4.599836
v 1.018299 3.752109 3.153881
v 0.335166 2.207132 4.060871
v 0.982556 3.734425 3.151080
v -0.647376 2.159059 3.648125
v -0.678374 2.142533 3.634345
v 1.969582 2.637887 4.470066
v -0.395650 1.909491 3.964946
v 2.006897 2.796414 4.348874
v 1.655377 1.624348 5.121936
v -0.724457 -0.009119 5.318880
v 1.621404 1.635553 5.102850
v -0.395658 0.535970 5.039079
v -0.465473 1.848259 3.975595
v -0.480784 1.800081 3.994890
v 1.590893 2.002149 4.795274
v 1.556506 1.992419 4.792233
v 1.541953 1.687239 5.015035
v -0.473734 0.378068 5.127080
v -0.919568 1.020756 4.412999
v -0.975477 1.325315 4.155887
v -0.897981 -1.352708 6.303594
v 1.702981 2.117597 4.749646
v -0.498878 0.398234 5.106149
v 1.673882 2.052624 4.783915
v 1.519590 1.773026 4.939433
v -0.659754 1.617565 4.057728
v -0.697221 1.612098 4.052769
v -0.379956 0.575247 5.015847
v 1.535135 1.807890 4.908761
v 1.633044 2.026188 4.794022
v 1.864691 2.319101 4.666732
v -0.729255 1.569098 4.074968
v -1.056516 -1.513992 6.343607
v -0.752205 1.533493 4.088223
v -1.113057 -1.504638 6.324281
v -1.010696 1.269162 4.175996
v 2.044900 3.325879 3.948278
v 1.849768 2.249590 4.715770
v 1.500670 1.941093 4.808680
v -1.162390 -1.535860 6.320104
v 1.510332 1.841635 4.877985
v -1.178943 1.179622 4.165324
v 1.777174 2.192021 4.735761
v 2.043374 3.502374 3.819339
v -0.554463 0.269865 5.171439
v -0.676224 1.776207 3.938074
v -1.180452 1.205756 4.151175
v -0.625978 0.236926 5.174775
v -0.713202 1.675889 3.996817
v -1.246383 1.167474 4.143134
v -1.221270 1.210068 4.125682
v -0.688823 1.711751 3.977746
v -0.947666 1.480849 4.054304
v 1.964618 3.569270 3.726387
v -0.755944 1.665076 3.984399
v -0.966766 1.498044 4.013555
v -0.671256 0.166334 5.207252
v 2.582942 3.201517 4.298095
v 2.532094 3.189128 4.289190
v -0.816493 1.642117 3.964453
v 2.504173 3.155841 4.300591
v -0.851771 1.572280 4.016763
v 2.578008 3.273840 4.238955
v 2.556190 3.242868 4.258009
v -0.903579 1.562076 3.989279
v 2.487250 3.205846 4.248948
v 2.505590 3.239797 4.232935
v -0.648120 2.096306 3.693230
v -0.696562 2.032650 3.717025
v -0.949841 0.164348 5.075652
v 1.277815 4.016574 3.067375
v 1.067561 3.821709 3.111222
v 2.104931 3.616243 3.739103
v -4.381690 -0.233797 3.817980
v -4.367922 -0.228087 3.814756
v -4.387389 -0.226578 3.807192
v -4.344106 -0.191204 3.798687
v -4.342186 -0.176324 3.787925
v -4.352386 -0.170629 3.776111
v -4.386925 -0.210020 3.793633
v -4.383983 -0.193022 3.784135
v -4.366408 -0.174406 3.776149
v 1.434404 1.494228 5.120878
v 1.364062 1.512057 5.080045
v 1.317232 4.052824 3.053892
v 3.513361 4.173862 3.955486
v 1.302068 1.551274 5.000443
v 1.373633 4.132803 3.016602
v 1.310349 1.561022 5.017049
v 1.275661 1.572215 4.982167
v 1.211232 1.584685 4.932525
v 1.243241 3.984081 3.076646
v 1.127201 3.857186 3.117999
v 1.093356 3.810007 3.142023
v 2.152803 3.682874 3.725959
v 2.986191 4.058241 3.813837
v 2.105955 3.655318 3.721828
v 3.703377 4.247231 3.988893
v 0.762646 3.609310 3.144290
v 0.718295 3.579751 3.142838
v 2.917425 4.055411 3.785465
v 2.056954 3.661566 3.707036
v 3.639458 4.240772 3.970477
v 2.019815 3.615734 3.714971
v 1.980760 3.590807 3.717084
v 1.919526 3.602408 3.692581
v 3.555696 4.232091 3.946506
v 3.461479 4.204296 3.919228
v 2.820369 4.036660 3.755835
v 2.714842 3.957820 3.761950
v 2.630554 3.936642 3.751466
v 3.281788 4.120146 3.892990
v 2.562766 3.895772 3.750631
v 3.176273 4.111154 3.853435
v 2.497907 3.826923 3.765707
v 3.123790 4.103529 3.839019
v 2.513056 3.873068 3.747764
v 2.452678 3.831086 3.749158
v 2.427078 3.780781 3.767381
v 2.326931 3.735414 3.759482
v 2.326687 3.785821 3.730891
v 2.290589 3.747833 3.740205
v 2.270371 3.784989 3.716643
v 2.217217 3.643926 3.780913
v 2.212057 3.687936 3.748776
v 2.597720 3.163489 4.325713
v -1.092420 1.187795 4.190435
v -1.165809 0.894599 4.373329
v -1.200879 1.131434 4.178893
v 2.463133 3.136006 4.284081
v 2.095355 3.443712 3.873246
v -0.188537 -0.955556 6.289268
v -0.217424 -0.916866 6.257180
v -0.925820 1.578258 3.957098
v -0.071097 2.006637 4.020555
v 1.973266 2.427841 4.612754
v -0.401068 -1.076270 6.291499
v -1.219750 1.312433 4.029232
v -0.699300 2.249639 3.531025
v 2.326930 3.030803 4.300776
v -0.458423 0.666059 4.898868
v 0.985806 3.768741 3.101902
v -0.883854 -1.480182 6.382950
v 1.979398 2.518251 4.545301
v 0.844597 3.721860 3.076080
v 1.675752 2.017097 4.807731
v 0.479756 3.507884 3.079890
v -0.425083 -1.050831 6.269342
v -0.408333 -1.015493 6.235077
v 2.210897 2.886903 4.361727
v -0.820470 -1.361048 6.320164
v 0.283056 3.451981 3.040952
v -1.389319 1.140482 4.089145
v 1.658193 1.481044 5.215346
v -0.865832 -1.300998 6.244824
v -0.871612 1.342858 4.163259
v 0.200494 3.416577 3.014267
v 1.581901 1.684564 5.026458
v -0.673151 2.372288 3.449716
v -0.464285 0.759202 4.796615
v 0.129517 3.367852 3.032711
v 0.104135 3.349391 3.029502
v -0.569626 0.820351 4.700145
v 2.056719 2.696989 4.432608
v -0.626338 0.847010 4.677448
v 1.556830 1.780460 4.938158
v -0.940854 -1.258408 6.185435
v -0.640749 0.870101 4.628702
v 1.945418 2.318180 4.685170
v -1.064636 -1.273073 6.150334
v 1.919423 2.159933 4.802072
v -1.097234 -1.290113 6.135326
v 0.924272 1.784810 4.642107
v -0.258276 3.057364 3.087663
v -1.140747 -1.295335 6.159066
v -0.841764 -0.079993 5.301372
v -1.056362 0.394252 4.848502
v -0.895068 -0.065310 5.260291
v 2.043564 3.140916 4.087495
v 0.834362 1.889559 4.522009
v 1.742761 2.117189 4.759108
v -1.077966 0.484230 4.763210
v -0.640052 2.561774 3.314547
v -1.171391 -1.580065 6.334807
v -0.892165 0.075269 5.139639
v -1.239223 -1.513650 6.254587
v -0.504202 2.796489 3.169731
v -0.769612 0.945310 4.545867
v -1.285222 -1.481398 6.208435
v -0.552469 2.747655 3.201559
v -0.953598 0.138934 5.079954
v -0.794690 0.978513 4.499736
v -0.812050 1.019145 4.457431
v 0.590001 2.146226 4.208978
v 1.961530 2.551296 4.521805
v 0.499003 2.207580 4.110482
v -0.956901 1.033138 4.372110
v -0.150125 3.217722 3.039987
v 0.443957 2.226210 4.073822
v -0.986068 1.029886 4.360758
v 0.398755 2.231572 4.060887
v 2.633559 3.258013 4.257532
v 2.619866 3.284250 4.233405
v 0.246569 2.106338 4.082991
v -1.114501 0.632466 4.606519
v -1.083193 0.980647 4.343636
v -0.689589 -0.033968 5.337460
v -1.090168 1.214407 4.178947
v -0.425563 0.387928 5.130207
v 2.046748 3.225125 4.024268
v -0.746557 1.700968 3.947804
v 1.852262 2.282633 4.685924
v -0.326447 0.521921 5.066549
v -0.266587 -1.086678 6.367058
v -0.407720 0.478199 5.076652
v 2.558760 3.125523 4.338078
v -0.754759 1.758089 3.894134
v 1.928752 2.487813 4.560456
v 2.039104 3.277287 3.976074
v 1.933044 2.449200 4.589507
v -0.958821 1.526008 3.990510
v -0.362532 0.456461 5.098699
v -0.990800 1.504601 3.992619
v 1.901625 2.382821 4.625435
v 0.793099 3.659915 3.106059
v 2.500430 3.109860 4.323769
v -0.432206 0.418049 5.108769
v 1.888826 2.358528 4.640108
v 0.677359 3.568539 3.124971
v 0.666600 3.560534 3.137327
v 1.915921 2.415419 4.608963
v 0.637397 3.574873 3.106694
v -0.343840 0.598391 4.996665
v 1.915919 2.336640 4.664255
v 2.071250 3.517065 3.806822
v -0.332651 0.569849 5.026860
v 2.012417 3.523013 3.774211
v -1.128876 1.386924 4.016000
v -1.223701 1.273296 4.064548
v 1.652930 1.987337 4.822429
v 2.000624 3.562343 3.737270
v -1.123389 1.350615 4.062779
v 1.975827 3.520764 3.760746
v 2.342446 2.972283 4.356372
v -0.539496 0.299989 5.154661
v -1.180983 1.284253 4.084411
v 1.020099 3.787651 3.105811
v 2.288071 2.941346 4.359295
v -1.025604 -1.519049 6.358617
v -0.134169 1.968325 4.019469
v -0.505177 0.253253 5.189907
v -0.582902 0.241484 5.182537
v -1.265969 1.247058 4.066007
v -1.083281 -1.567160 6.366145
v 2.338542 3.009923 4.326832
v 0.857947 3.700363 3.109061
v -1.126645 -1.552197 6.346912
v 2.281903 2.972944 4.333831
v -0.683279 2.285039 3.516187
v -0.698630 2.317807 3.473406
v -0.301268 1.902903 3.991236
v 2.264760 2.898915 4.377884
v 1.687983 1.631600 5.116376
v 2.226605 2.931534 4.336483
v -0.377881 1.855421 3.989912
v 1.610464 1.662612 5.057755
v -1.346012 1.127229 4.128661
v -0.411568 1.840724 3.990324
v 0.897366 1.807771 4.598051
v -1.283173 1.185980 4.112188
v 2.237753 2.971860 4.315310
v -0.531005 1.745682 4.012303
v -0.677808 2.201625 3.587872
v -0.563008 1.719517 4.020645
v 1.538699 1.711877 4.990885
v -1.353663 1.155847 4.103219
v 2.174311 2.937380 4.306555
v 2.518343 3.298662 4.185269
v -1.013247 0.288005 4.921796
v 2.013048 2.653972 4.459951
v -0.753433 1.829699 3.842514
v -0.760643 1.865382 3.806253
v 2.606179 3.204348 4.300397
v 0.530382 2.216359 4.124156
v 2.435704 3.255739 4.176881
v 2.577655 3.242211 4.267301
v -0.687083 1.534747 4.105044
v -0.708197 1.918643 3.802328
v 2.461565 3.288913 4.163422
v 0.503135 2.241252 4.095240
v -0.651309 2.323480 3.512216
v 1.901677 2.183605 4.778844
v -0.747240 1.482908 4.115760
v 1.931933 2.235662 4.744940
v -0.859225 1.409455 4.131146
v -0.819239 1.441107 4.123670
v -0.922352 1.340537 4.157533
v -0.884778 1.072979 4.373510
v -0.907301 1.033271 4.400716
v 0.209753 2.093816 4.074734
v -0.883717 0.033665 5.225267
v -0.918196 0.116264 5.109570
v -0.959611 1.257398 4.199828
v -0.621780 0.063403 5.291424
v -0.689809 0.010420 5.311883
v -1.023969 1.223727 4.195075
v -0.671903 0.041147 5.295972
v 2.066390 3.028379 4.190423
v 2.033131 3.005937 4.200891
v 2.056235 2.985626 4.217438
v 1.729447 1.517738 5.214453
v -0.333482 0.395407 5.146111
v -0.378963 0.346573 5.159856
v -0.413153 0.326138 5.164508
v -1.156756 1.116217 4.197537
v 2.105976 3.330970 3.948683
v -0.214315 -1.059280 6.366022
v -0.306750 0.611637 4.987576
v -1.018204 1.488415 3.986820
v 1.630833 1.901703 4.862503
v -0.185818 -0.988925 6.318134
v -0.422738 0.664262 4.908424
v 1.015431 3.803903 3.066892
v -0.196259 -0.939122 6.256458
v -0.213406 -0.915051 6.239850
v 1.624269 1.479754 5.195691
v -1.122194 1.419379 3.988804
v 1.106263 1.603811 4.853108
v 2.046045 2.178269 4.836808
v 2.017537 2.198364 4.808627
v -0.956674 0.247331 4.977133
v 0.648241 3.591349 3.075873
v -0.935047 0.246607 5.007062
v -0.856256 -1.452111 6.374415
v 2.068696 3.058502 4.163309
v 2.067680 3.103853 4.118402
v 2.199133 2.809264 4.407347
v 0.412456 3.507912 3.016830
v 0.765282 1.924447 4.447610
v 0.376549 3.498970 3.014709
v 0.737423 1.940078 4.414234
v -0.262737 -0.878757 6.183133
v 2.115171 2.831121 4.356452
v 1.678722 1.676578 5.058446
v -0.428460 -1.041319 6.238969
v -0.784205 1.879385 3.776920
v -0.804504 -1.339931 6.304923
v -0.746155 1.996816 3.702791
v 0.183409 3.406948 3.015013
v -0.819574 1.868399 3.768976
v -0.840131 -1.302196 6.260258
v 0.572084 2.163240 4.174149
v -0.870790 -1.290357 6.231073
v -0.890098 -1.273017 6.210514
v 1.590939 1.791938 4.936309
v -0.038727 3.292086 2.997302
v -1.013786 -1.262782 6.146967
v -1.047429 0.350111 4.860149
v 0.367234 2.142052 4.089791
v -0.211461 3.114839 3.062532
v 0.224621 2.046493 4.091237
v -1.235927 -1.378789 6.158735
v -1.094041 0.484371 4.730706
v -1.179616 -1.325995 6.129842
v -1.105419 0.505579 4.707138
v -0.644063 2.563835 3.297307
v -1.146030 -1.593855 6.358880
v -0.585470 -0.006456 5.355746
v -1.222570 -1.574254 6.295925
v 2.058523 2.733534 4.400321
v 2.022402 2.750198 4.384008
v -0.767076 0.958512 4.525366
v 1.980000 2.352736 4.666088
v -0.575960 0.057671 5.306044
v -1.286630 -1.512897 6.218387
v -0.827645 1.044410 4.428402
v 1.933235 2.281637 4.705204
v -0.283132 0.562318 5.042320
v -0.852667 1.072576 4.392664
v -0.154105 3.196974 3.017056
v -0.891825 1.091662 4.344851
v -0.107203 1.935124 4.038410
v -1.005713 1.065359 4.315625
v -0.663162 2.538512 3.314846
v -0.759693 -0.048471 5.321389
v -0.340043 1.887773 3.985551
v 2.061490 2.636734 4.477059
v -0.634628 1.522366 4.120861
v -0.931342 -0.000504 5.191264
v -0.905151 0.119329 5.120709
v -0.649167 1.583475 4.077516
v -0.972851 0.151837 5.051867
v -0.725038 1.470492 4.126217
v -0.976577 0.169541 5.027204
v 1.412950 1.481423 5.104107
v -1.130510 0.948358 4.360085
v -0.181489 -1.062275 6.368770
v -0.749741 1.736971 3.916069
v 2.554211 3.071894 4.369757
v 0.071652 2.045993 4.043058
v 1.892344 2.265409 4.709105
v 0.021977 2.029233 4.037789
v 2.498700 3.071956 4.347212
v 2.457980 3.040882 4.349631
v -0.035424 2.001652 4.032831
v -0.822843 1.727165 3.881395
v -0.257991 0.554165 5.055404
v 2.464693 3.086802 4.319304
v -0.988116 1.545908 3.953032
v 2.079301 3.383622 3.911675
v -0.779271 1.680409 3.947689
v 2.138934 3.481616 3.857984
v 2.130620 3.507732 3.832072
v 2.110511 3.462882 3.861728
v 0.709877 3.589006 3.116393
v -0.833597 -1.396209 6.351233
v -0.831372 1.672395 3.920613
v -1.102859 1.443689 3.977535
v 1.799158 2.045802 4.825432
v 1.724060 2.026894 4.811498
v 2.044707 3.557684 3.753903
v 2.452276 3.156108 4.260656
v 1.118145 3.868232 3.094288
v 0.251078 3.436469 3.020486
v -0.878824 1.592347 3.969781
v 1.750173 2.054574 4.801253
v -1.176512 1.319263 4.052217
v 1.764695 2.089923 4.784667
v 2.391077 3.156704 4.229505
v -1.244903 1.287948 4.038393
v 0.930723 3.748453 3.093013
v -0.484337 0.334672 5.148081
v -0.466547 0.278851 5.183487
v -0.828220 -1.321557 6.291072
v 2.422186 3.175260 4.229718
v 1.699141 1.956075 4.857654
v -0.733894 2.047012 3.669865
v 2.440598 3.223095 4.204420
v -1.307961 1.248317 4.040859
v 1.633167 1.934033 4.846960
v -1.029312 -1.556327 6.375187
v -0.711468 2.135124 3.615275
v -0.536173 0.219742 5.204310
v 1.998342 2.177780 4.820936
v 1.968700 2.152677 4.828276
v 1.593975 1.910421 4.848390
v -0.167309 1.922121 4.026805
v 1.567174 1.868529 4.871111
v -0.574968 0.178268 5.223797
v -1.315709 1.084477 4.164763
v 1.063682 1.659752 4.802006
v 2.395904 3.010461 4.344777
v -0.596013 0.141675 5.241692
v 1.035814 1.670015 4.774878
v 0.993348 1.705845 4.724082
v -1.111644 -1.629551 6.386037
v 1.723656 1.567929 5.174787
v -0.726222 2.169431 3.578539
v -0.423989 0.712425 4.854996
v -1.389585 1.041966 4.159298
v -1.412026 1.040390 4.152185
v 2.403704 3.051985 4.318625
v 1.740254 1.644420 5.111845
v -1.343531 1.205594 4.059013
v -0.739504 1.955251 3.744372
v 1.691593 1.660108 5.085367
v -0.474039 1.764220 4.012467
v 0.571490 2.185908 4.167977
v 1.764680 1.992604 4.852945
v 2.645895 3.109251 4.379514
v -1.401447 1.103438 4.115642
v -0.781129 1.803330 3.842842
v -0.798866 1.775844 3.854647
v -0.522397 1.722242 4.023612
v -0.797206 1.836857 3.805959
v 2.315292 2.888951 4.402923
v -0.603392 1.673422 4.035771
v 2.592885 3.125927 4.349643
v 0.433423 2.202171 4.081424
v 1.618236 1.692826 5.029562
v -0.834383 1.776087 3.836252
v 2.375059 3.068617 4.290740
v 1.569730 1.719082 4.991974
v 2.581082 3.076238 4.375547
v 2.408799 3.113012 4.268983
v -0.665887 2.509806 3.341887
v 2.332976 2.917279 4.389565
v 1.540272 1.747595 4.964542
v -0.921310 -0.029596 5.235535
v 2.340364 3.082286 4.263103
v 2.339442 3.123803 4.232086
v -0.598759 0.002544 5.347106
v -0.845509 1.885594 3.744858
v -0.813718 1.376950 4.157363
v -0.858276 1.868392 3.754681
v -0.885059 1.905164 3.704020
v 1.581475 1.835580 4.899689
v 2.292272 3.049880 4.262129
v -0.588504 0.038215 5.321538
v 2.297777 3.090366 4.234899
v 2.250922 3.053296 4.241554
v -1.152510 0.765686 4.498746
v 2.239614 3.013252 4.275158
v -0.595400 0.102724 5.268456
v 2.196103 3.035109 4.228043
v -0.904243 1.307418 4.180491
v 2.494723 3.310151 4.155817
v -0.932192 1.209519 4.241229
v 2.399523 3.222598 4.179253
v 2.378440 3.204159 4.181808
v 1.916586 2.125555 4.826211
v 1.944803 2.217166 4.764374
v 2.332271 3.149992 4.206475
v 1.860010 2.144747 4.788241
v 1.812885 2.088457 4.805764
v 2.247312 2.851378 4.404779
v 2.199309 2.855763 4.377915
v 2.128868 2.874355 4.334234
v 2.146159 2.809386 4.379727
v 2.044830 2.799875 4.356262
v 2.135141 2.915301 4.302670
v 2.147573 2.953907 4.269535
v 2.096469 2.897731 4.303453
v 2.135846 2.982881 4.238787
v 2.107536 3.028556 4.198348
v 2.080760 3.162270 4.069752
v 1.207797 3.965786 3.045649
v 1.140481 3.905723 3.059064
v 2.522329 3.047687 4.369795
v -0.319695 -0.879085 6.166789
v -0.385070 -1.008183 6.210508
v 3.140420 3.974583 3.921501
v -0.374873 -0.945675 6.189408
v 2.206577 3.518764 3.854998
v -0.359437 -0.934688 6.173481
v -0.352540 -0.883554 6.171367
v 3.035918 3.927810 3.909374
v -0.354434 -0.908348 6.166812
v 2.796704 3.827730 3.878232
v 2.605293 3.774212 3.836070
v 2.502160 3.706199 3.835999
v 1.382040 4.154243 2.983898
v 1.361035 4.135067 2.984035
v 1.254777 1.561936 4.955291
v 2.438596 3.642261 3.857806
v 1.277376 4.030218 3.020782
v 1.142816 1.587604 4.886208
v 2.371287 3.590927 3.865940
v 2.323302 3.566295 3.865510
v 2.292854 3.586522 3.841513
v 3.275396 4.028887 3.934789
v 1.183616 3.929510 3.080726
v 2.172675 3.485259 3.869087
v 2.199191 3.561675 3.823246
v 2.166144 3.526640 3.834166
v 3.088259 3.977229 3.900126
v 2.158287 3.566823 3.807787
v 2.998643 3.932983 3.892039
v 2.189319 3.599057 3.797884
v -4.375442 -0.221496 3.800702
v 3.052481 4.054153 3.837747
v -4.347916 -0.188267 3.782954
v -4.353869 -0.208544 3.795247
v -4.366441 -0.203287 3.783260
v -4.367854 -0.188361 3.776629
v 2.977056 3.968235 3.858205
v 3.043221 4.015786 3.853592
v 3.697092 4.196650 4.014853
v 2.150568 3.617543 3.762256
v 2.123797 3.543007 3.805752
v 2.948307 3.894726 3.897733
v 3.630265 4.150434 4.016336
v 3.587726 4.199234 3.971560
v 2.117724 3.596552 3.757463
v 1.128870 1.612081 4.882390
v 2.042989 3.585190 3.734754
v 2.103813 3.530640 3.805604
v 3.547797 4.112343 4.001812
v 3.486017 4.106664 3.981770
v 2.924128 3.961852 3.839473
v 2.921668 3.902533 3.881894
v 3.416375 4.076935 3.966287
v 3.441326 4.162704 3.929897
v 2.834638 3.878876 3.859128
v 3.405511 4.162570 3.912752
v 3.408420 4.098544 3.951977
v 2.837362 3.939055 3.823514
v 3.339877 4.116783 3.912369
v 2.913825 4.009144 3.811787
v 2.779058 3.896346 3.827052
v 1.329731 4.078656 3.020542
v 1.331770 4.092425 3.004146
v 1.316493 4.053825 3.036915
v 2.773302 3.846654 3.858070
v 2.698812 3.825292 3.845582
v 2.659725 3.866971 3.795611
v 3.231254 4.090414 3.888575
v 3.182853 4.035131 3.900382
v 3.147002 4.074641 3.860062
v 3.129975 4.022764 3.887002
v 2.803384 4.002195 3.766489
v 2.790858 3.965416 3.784003
v 3.082934 4.033827 3.856495
v 2.625304 3.870507 3.780241
v 2.575792 3.807011 3.800835
v 2.543537 3.753544 3.824335
v 2.480759 3.743973 3.810265
v 2.517139 3.803108 3.784250
v 2.437603 3.747195 3.792030
v 2.353881 3.678750 3.808360
v 2.283955 3.633305 3.810840
v 2.248105 3.543432 3.853185
v 1.437130 4.242875 2.932155
v 1.412242 4.195619 2.955704
v -4.362896 -0.214939 3.813851
v -1.120402 0.646001 4.583418
v -1.326102 1.025980 4.191009
v 1.718290 1.469861 5.224328
v 1.682273 1.490306 5.220682
v 2.584455 3.035504 4.399465
v 1.664542 1.901645 4.872767
v -0.560450 0.004489 5.350077
v 2.516760 3.010841 4.385397
v -0.766531 2.053104 3.635267
v -1.179181 0.820354 4.423196
v -0.758460 2.098775 3.603137
v 1.684241 1.751817 4.992185
v -1.174707 0.856919 4.397678
v -1.516959 0.874132 4.221346
v -0.287926 -1.121070 6.361307
v -0.329537 -1.106063 6.336082
v -0.537109 0.140226 5.252705
v -1.157744 0.934723 4.339450
v -0.363607 -1.110841 6.318515
v 1.050901 3.823166 3.082804
v 0.048942 1.996987 4.055651
v -0.399114 -1.105164 6.298819
v -0.425236 -1.078544 6.270638
v -0.774840 1.918726 3.743931
v -0.811832 -1.401135 6.349109
v 0.850016 3.734115 3.050671
v 0.683821 3.604343 3.082030
v -1.092553 1.543127 3.889557
v 0.485270 3.517676 3.055866
v -0.365446 0.667567 4.915384
v 2.161178 2.209682 4.854936
v 1.461224 1.478095 5.111812
v 2.656118 3.218857 4.284014
v 0.439256 3.511181 3.048316
v -1.148782 1.488456 3.911810
v -0.292399 -0.873615 6.171594
v 2.654591 3.298924 4.209882
v 2.645741 3.314514 4.192324
v -0.410329 0.294404 5.184959
v 1.370495 1.472596 5.061894
v 0.389577 3.497902 3.034524
v -0.710671 2.307481 3.470078
v 2.562823 3.332649 4.159639
v -0.771501 -1.319770 6.287099
v -0.707522 2.341140 3.433206
v -0.692397 2.377597 3.415716
v 1.985190 2.123988 4.844272
v 2.517785 3.327026 4.145963
v 2.442953 2.979750 4.371845
v 0.964926 1.718087 4.685011
v -0.816763 -1.286593 6.244941
v -0.679116 2.457098 3.347121
v 2.413211 3.281946 4.109749
v -0.917089 -1.260030 6.176290
v 1.888941 2.061175 4.844780
v -0.687458 -0.081670 5.353994
v 0.858138 1.850132 4.547657
v 0.109936 3.361103 3.008216
v -0.735157 -0.077268 5.331470
v -0.964373 -1.263763 6.163778
v 2.331991 3.212010 4.140566
v 2.358666 3.180860 4.196008
v 0.028900 3.321051 3.003861
v 0.795247 1.900604 4.477760
v 2.285507 3.136328 4.179228
v -1.044668 1.136776 4.235076
v -0.780419 -0.073721 5.316795
v -1.123862 -1.304088 6.117977
v 1.771971 1.589265 5.165029
v -0.683475 0.900843 4.558357
v 2.225826 3.086234 4.191506
v -0.723117 0.912229 4.567818
v -1.199553 -1.349474 6.112216
v 1.707189 1.671790 5.076258
v 2.131374 3.062977 4.173177
v -1.141985 1.453859 3.944954
v -1.229519 -1.361688 6.137646
v -0.271156 3.035651 3.072766
v 2.106988 3.107807 4.117336
v -0.913038 0.034225 5.160814
v -1.191803 -1.617833 6.326915
v -0.320246 3.013698 3.097564
v -0.363997 2.972152 3.101906
v -1.120361 0.544552 4.658656
v -1.282704 -1.465046 6.190426
v -0.966780 0.221589 4.986272
v -1.705665 0.340468 4.556048
v -0.621769 2.610487 3.282130
v -0.838566 1.072213 4.392534
v -0.636318 2.575434 3.276251
v -0.143724 3.214002 3.000427
v -1.756860 0.308361 4.562074
v -0.103377 3.277046 2.985500
v 0.136464 2.055282 4.058031
v -0.125932 1.900910 4.047566
v -0.863684 1.095329 4.346859
v -0.323348 1.839721 4.007027
v -0.423923 1.743036 4.035869
v -0.463361 1.715262 4.041318
v -0.604316 1.601014 4.069234
v -0.731342 1.432013 4.147989
v -0.906943 1.681892 3.870907
v 1.763926 1.537176 5.199409
v -1.130476 0.692256 4.557537
v 1.810164 1.992762 4.864748
v -0.904237 1.621279 3.917512
v -1.153901 0.730006 4.507771
v -0.526200 0.171124 5.235606
v 2.633093 3.092290 4.386537
v 2.155611 2.748570 4.426013
v 2.643290 3.127858 4.362291
v -1.255315 1.117600 4.166609
v -1.276181 1.044492 4.192740
v 2.633947 3.182210 4.317419
v -0.948647 1.600872 3.914104
v -1.125626 0.964419 4.335172
v -1.322098 1.050025 4.179391
v -0.223450 -1.107226 6.381949
v -0.767694 1.998857 3.678921
v -0.268789 0.523077 5.076145
v 2.170479 3.005962 4.237647
v 2.397215 2.954947 4.377536
v 0.746169 3.661190 3.060197
v 1.645656 1.731203 5.000403
v 0.739861 3.609360 3.113405
v 2.361428 2.892270 4.411121
v 2.076562 2.697431 4.434072
v 2.072847 2.763282 4.381503
v -0.837524 -1.426684 6.364123
v 1.662295 1.698256 5.031044
v 2.338445 2.851383 4.430104
v -0.267188 0.455633 5.125700
v 1.624586 1.760497 4.968330
v -0.943843 -1.551578 6.398634
v 1.623975 1.843086 4.897544
v 2.153201 3.032050 4.209547
v -1.412493 0.979702 4.192046
v -0.290784 0.477084 5.104587
v -0.968494 -1.548703 6.391615
v 1.627750 1.877052 4.877371
v -1.461809 0.960863 4.181221
v -0.321050 0.436295 5.118733
v 2.119483 3.402961 3.903897
v -0.766030 2.136748 3.572045
v 2.004313 2.237366 4.764400
v 2.085573 3.247199 4.009984
v -0.737415 2.193804 3.546905
v 2.029182 2.483054 4.576236
v -0.377388 0.396985 5.136720
v -1.440266 0.988122 4.171925
v 1.973474 2.279634 4.715421
v -1.103983 -1.608409 6.383357
v -0.725577 2.264433 3.489127
v -0.313641 0.490399 5.091953
v 2.041459 2.374788 4.667021
v 2.102766 3.202844 4.043647
v -0.326383 0.634141 4.960182
v -0.861281 1.828817 3.778687
v 0.055566 3.333463 3.013229
v -0.311595 0.659495 4.937414
v -0.792581 -1.295814 6.261644
v -1.490265 0.914376 4.204932
v 1.965883 2.395666 4.633288
v 2.011557 2.395728 4.642668
v 2.061972 2.591479 4.506578
v 2.094378 3.281795 3.982531
v -0.405576 0.690588 4.880432
v -1.409442 1.173868 4.032405
v 1.862521 2.084836 4.825150
v 2.015365 2.443320 4.604401
v -0.819708 1.911378 3.723337
v 0.838307 3.721900 3.069842
v -0.281354 1.864562 4.009121
v -1.007113 1.576407 3.906555
v -0.886449 1.789626 3.797624
v -1.290402 -1.530672 6.224049
v -0.864955 1.919811 3.697824
v -0.439682 1.782771 4.010132
v 2.140836 2.191064 4.866405
v 0.890245 1.832963 4.595238
v -0.908875 1.842244 3.742935
v -0.910624 1.154468 4.282092
v 2.092920 2.193636 4.841271
v -0.855454 1.735355 3.858618
v -0.925481 1.192127 4.252804
v 2.062425 2.169235 4.848197
v -0.644529 1.471539 4.149466
v -0.896024 1.204524 4.253532
v -0.662468 1.489806 4.135731
v 0.442194 2.163625 4.099903
v -0.933995 1.701121 3.845592
v -0.881532 1.755445 3.826925
v 0.373309 2.185262 4.073057
v -0.926494 1.751594 3.805702
v -1.720893 0.301053 4.588507
v -0.929736 1.088973 4.330912
v 0.327411 2.118615 4.088194
v 0.274482 2.080697 4.094176
v -1.021425 1.019188 4.348100
v -0.971327 1.704517 3.821725
v -0.925571 1.128621 4.296504
v -1.760833 0.238836 4.615872
v -0.985564 1.735506 3.789483
v -0.942912 1.649817 3.876065
v -0.907386 1.638684 3.898540
v -0.959679 1.075261 4.329473
v -1.773753 0.265816 4.589535
v -0.867284 1.686262 3.887353
v -0.989566 1.098734 4.297069
v 1.753083 1.619056 5.135108
v 1.725034 1.602425 5.146057
v -0.966144 1.148177 4.263451
v -0.987891 1.679318 3.837458
v -1.020899 1.109017 4.270411
v -0.936301 1.821333 3.744766
v -1.003940 1.135521 4.257339
v -0.953848 1.787439 3.768003
v -0.983748 1.769307 3.762749
v -1.040430 1.047368 4.308248
v -1.058120 1.089283 4.262233
v 2.471425 2.998446 4.370843
v -1.023095 1.179988 4.219365
v 2.411656 3.249209 4.161044
v -1.116943 1.129832 4.206993
v 2.324145 3.173933 4.176661
v -1.038967 1.513233 3.944640
v 2.289994 3.115688 4.207333
v -1.032916 1.544800 3.918793
v -1.074171 1.520864 3.918347
v -1.067035 1.487179 3.955194
v -1.104784 1.489537 3.930609
v -1.167517 1.426227 3.954410
v -1.180318 1.350191 4.007113
v -1.177139 1.394688 3.972579
v -1.232784 1.340667 3.989973
v -1.287558 1.309314 3.982091
v -1.226639 1.389496 3.952615
v -1.290961 1.282037 4.010888
v -0.387148 0.264657 5.202567
v -1.278182 0.988324 4.226049
v 2.669099 3.133157 4.354956
v 2.608180 1.989110 5.222157
v 2.197070 3.260229 4.027000
v -0.786970 2.058742 3.607925
v -0.777086 2.164433 3.536294
v -1.421022 0.921042 4.224826
v 2.580473 2.070913 5.139375
v 2.549906 2.012337 5.178012
v -1.497335 0.859510 4.235770
v 2.503162 2.023201 5.148564
v 2.132362 3.181124 4.061955
v -0.632774 -0.046254 5.356539
v 1.682662 1.808050 4.942115
v -1.436612 1.118006 4.052992
v 1.820908 1.578814 5.186946
v -0.659008 -0.088218 5.358912
v -1.438902 1.094230 4.088172
v -1.127515 0.589083 4.612339
v 1.794963 1.503275 5.226683
v -1.357351 1.236186 4.010249
v -1.418362 1.176003 4.019886
v -1.168562 0.757244 4.482491
v -1.391147 1.211721 4.001934
v 0.822984 3.718093 3.045879
v -1.520763 1.013019 4.099505
v -1.488087 1.054011 4.088259
v 2.236118 2.170091 4.918280
v 1.642425 1.463245 5.187346
v -0.152895 -0.990567 6.313114
v -0.156907 -1.096094 6.387564
v -0.927774 1.876865 3.704821
v -0.179738 -1.105254 6.389423
v -0.190934 -1.142457 6.399602
v -1.186057 0.926669 4.316319
v -1.011110 1.831931 3.686790
v -0.158235 -0.970025 6.294770
v -1.157448 1.499712 3.893460
v -1.188489 1.504432 3.857063
v -0.214590 -0.922615 6.213507
v 2.632344 3.339517 4.163064
v 2.618790 3.360654 4.132274
v -0.317108 -1.143922 6.346069
v 1.324499 1.499125 5.022659
v 0.782378 3.688470 3.051383
v 2.194546 2.232566 4.840618
v -0.732836 2.284678 3.443674
v -0.325854 0.684646 4.893641
v -0.401625 -1.145923 6.314651
v 2.118689 2.222629 4.819439
v -0.407274 -1.112796 6.295280
v 0.945007 1.753630 4.651940
v -0.429172 -1.098616 6.271340
v -0.367009 0.701056 4.867301
v 0.627671 3.584843 3.051821
v -0.422833 0.728331 4.825799
v 0.556475 3.535599 3.072410
v 1.942918 2.084318 4.850304
v 2.340099 3.251323 4.096459
v 1.911498 2.050754 4.854481
v -0.668355 2.523752 3.311409
v -0.895448 -1.526303 6.394869
v 2.225157 3.106932 4.163563
v 0.362694 3.501053 3.002081
v -0.986710 -1.583304 6.402300
v -0.708410 -0.093333 5.341942
v -0.600261 0.846506 4.655107
v 2.191107 3.102847 4.150973
v -0.741134 -0.087098 5.326958
v 0.290235 3.461728 3.013556
v -0.804869 -0.081021 5.304502
v 0.650870 2.020278 4.310334
v -0.868195 -0.096441 5.278437
v 0.157681 3.391334 3.003595
v -1.021734 0.306612 4.902500
v -0.918323 -0.066129 5.227989
v -0.253217 -0.886317 6.194005
v -0.268692 -0.886855 6.168084
v -0.294767 -0.887036 6.160348
v -0.894648 0.053230 5.154182
v -0.424212 -1.045215 6.233209
v -0.900021 0.074936 5.128504
v -0.420665 -1.080469 6.246265
v 0.534070 2.177948 4.134819
v -1.075715 0.419094 4.770437
v -0.954118 -0.025756 5.183188
v -0.961293 0.004880 5.151314
v -0.944622 0.094905 5.092734
v -0.211791 3.104280 3.044175
v -0.985744 0.120656 5.041476
v -0.229990 3.087804 3.067239
v -0.984752 0.193520 4.985697
v -0.801926 1.053898 4.393388
v -0.338192 2.980726 3.069869
v -1.623083 0.342104 4.579184
v -0.380606 2.952539 3.105816
v -0.768945 0.985370 4.467464
v -1.635200 0.299653 4.605070
v -0.817877 1.083819 4.360718
v -0.419454 2.896197 3.130696
v -0.757200 1.321342 4.204479
v -1.742899 0.227090 4.629948
v -1.254449 -1.398215 6.122263
v -0.593631 2.652918 3.239709
v -0.840391 1.204991 4.256173
v -1.808070 0.275160 4.555838
v -1.829372 0.251525 4.557908
v -1.856008 0.177420 4.594419
v -0.115100 3.267927 2.986496
v -0.126596 3.250894 2.975503
v -0.167972 3.150944 3.008508
v -1.318447 -1.591955 6.247529
v -1.309007 -1.529089 6.200247
v -1.304668 -1.510446 6.185181
v -1.277223 -1.461990 6.162678
v -1.399106 -1.582094 6.203101
v -0.381599 1.775315 4.026000
v 2.786380 2.541834 4.870661
v 2.652061 3.041071 4.418972
v -0.555771 1.584370 4.091019
v -0.497088 1.669618 4.056458
v 1.284251 1.540060 4.976563
v 2.580610 2.018166 5.192822
v 2.101012 2.757101 4.395394
v 1.813415 1.931330 4.902349
v 2.595037 2.042076 5.182918
v -0.480042 0.208929 5.217753
v 2.117952 2.712904 4.430838
v 2.574306 2.998208 4.422410
v 1.780375 1.957023 4.882232
v 2.554935 2.043349 5.159716
v -1.361765 0.985844 4.205875
v -0.557962 0.084526 5.282348
v 1.754747 1.911112 4.898904
v 2.158599 3.345736 3.952526
v -1.101665 0.991713 4.311975
v 2.488919 2.980349 4.389817
v 1.682892 1.846255 4.912725
v -0.601408 -0.070073 5.373493
v -1.147231 0.970058 4.310999
v 2.456420 2.933418 4.410749
v 2.124795 3.250733 4.015093
v 2.398753 2.891592 4.420459
v 2.488171 2.052125 5.119768
v 1.785991 1.498266 5.227731
v 0.007894 1.973246 4.051340
v 1.786231 1.546233 5.197298
v -0.034436 1.966171 4.043880
v -1.544045 0.836113 4.234160
v 1.751051 1.495894 5.225399
v -0.231292 0.472804 5.126853
v 0.772472 3.671204 3.069852
v -1.435246 0.926957 4.218037
v -0.164510 0.499170 5.128007
v -1.457921 1.007739 4.146391
v 1.664226 1.778274 4.962146
v -0.221825 0.505892 5.103109
v -1.526238 0.955104 4.150433
v 2.279427 2.816968 4.430196
v 2.049813 2.329683 4.702387
v 2.233923 2.796071 4.427618
v 2.257783 2.124409 4.956843
v -0.964501 1.618360 3.888842
v -0.267235 0.597557 5.006849
v -1.561824 0.854581 4.214125
v -1.546473 0.877818 4.205817
v -1.608463 0.842783 4.194727
v -0.247329 0.398241 5.166934
v -1.548407 0.905356 4.184258
v 2.026940 2.269244 4.740409
v -0.290059 0.378220 5.169063
v 2.015545 2.559696 4.520827
v 2.039908 2.297043 4.720563
v -1.038251 -1.605637 6.396598
v -0.268630 0.421122 5.144859
v 2.026817 2.529851 4.540396
v 2.209665 2.127020 4.936103
v -1.596725 0.895967 4.158608
v -0.352908 0.368427 5.156453
v -0.791099 -1.373504 6.323601
v 2.123731 2.658325 4.471342
v 2.047244 2.406274 4.639123
v 2.205653 2.196548 4.884631
v -0.221535 1.883444 4.021540
v 2.134225 2.151564 4.888532
v 2.567012 3.309807 4.191711
v -1.258948 -1.585158 6.275644
v -1.264696 -1.572428 6.266203
v -1.300447 -1.550365 6.230379
v -0.986561 0.248525 4.951201
v -1.345333 -1.576805 6.225853
v -1.370144 -1.566783 6.205985
v 0.571470 2.113174 4.197684
v 2.381973 3.230096 4.156827
v -0.595556 1.571677 4.092347
v -0.742824 2.222277 3.512723
v -0.522527 1.685907 4.040207
v 2.283002 3.160797 4.154907
v -0.796533 2.125118 3.554173
v -0.552145 1.652162 4.048995
v -0.798919 1.908465 3.736023
v 2.194346 3.077094 4.182701
v -0.771393 1.955427 3.713605
v 2.129161 3.088277 4.142960
v -0.791589 1.969502 3.676758
v -0.666937 1.424966 4.170846
v 0.111639 2.021704 4.062641
v -0.954083 1.718687 3.815437
v -0.732094 1.391370 4.171113
v 2.047921 2.127964 4.863919
v -1.029185 1.623174 3.852132
v -0.770300 1.358618 4.179540
v 2.671151 3.091758 4.391482
v -1.478070 1.017366 4.123610
v 2.079801 2.228962 4.797339
v -1.049988 1.664531 3.810711
v -1.067477 1.630262 3.823094
v -1.058949 1.595495 3.860317
v -0.982261 1.810094 3.725623
v -0.997977 1.781051 3.741928
v -1.234766 1.412839 3.921386
v -0.820145 1.300169 4.206155
v -0.908651 1.929469 3.664445
v 1.804151 1.613432 5.155009
v -0.861657 1.271812 4.213446
v -0.881371 1.163754 4.283434
v -0.877199 1.133379 4.307751
v -0.959810 1.858606 3.696402
v 1.793685 1.651990 5.125568
v -0.840562 1.233833 4.240328
v 1.814259 1.689239 5.099465
v 1.773438 1.672905 5.099385
v -1.085088 1.004637 4.309962
v -1.087995 1.085753 4.247533
v -1.081890 1.045382 4.278574
v 1.778105 1.707841 5.072104
v -1.146734 1.096958 4.211008
v 1.735739 1.686997 5.072048
v 1.678160 1.695218 5.035928
v -1.685652 0.286698 4.607727
v -1.668223 0.333831 4.578399
v -1.771508 0.199417 4.635601
v -1.803994 0.224509 4.602400
v -1.735573 0.710547 4.242967
v 1.204588 1.534630 4.916697
v 1.184008 1.564512 4.906157
v 1.288074 4.075893 2.967827
v 1.119596 1.587263 4.858351
v 1.016297 1.669791 4.745220
v 1.368510 4.160706 2.943773
v 1.154659 3.928555 3.033838
v -0.342774 -0.931429 6.162015
v -0.398648 -1.022428 6.222067
v 3.310711 4.002085 3.959068
v 3.185276 3.940765 3.944585
v 2.605536 3.676354 3.893168
v 2.546209 3.623094 3.903945
v 2.373485 3.495082 3.928088
v 2.251333 3.334310 3.995086
v 1.399166 4.175228 2.966315
v 3.819455 4.123094 4.093863
v 1.333436 4.125115 2.968100
v 3.091531 3.935949 3.922372
v 3.763839 4.182355 4.042468
v 3.761860 4.135548 4.068151
v 1.305673 4.053731 3.019178
v 3.755971 4.077809 4.095879
v 3.720218 4.148713 4.045814
v 1.229689 3.993775 3.012917
v 3.624306 4.084077 4.044507
v 1.111053 3.875681 3.069862
v 2.991340 3.881885 3.917007
v 2.930048 3.840712 3.919386
v 3.522083 4.055137 4.015489
v 2.836578 3.805258 3.908599
v 3.409487 4.035631 3.981658
v 2.787045 3.749554 3.919315
v 2.711335 3.736183 3.896902
v 3.324004 4.053545 3.940160
v 3.250686 3.982826 3.946730
v 3.182757 4.005664 3.916502
v 2.651054 3.757700 3.866173
v 2.589593 3.709137 3.867308
v 2.547377 3.694021 3.857709
v 2.442893 3.594129 3.886349
v 2.509966 3.651337 3.872474
v 2.385237 3.533338 3.905998
v 2.339611 3.525518 3.899585
v 2.300566 3.512978 3.895858
v 2.290560 3.427534 3.946589
v 2.201903 3.373650 3.949499
v 2.251895 3.515743 3.873588
v 2.209888 3.463591 3.896752
v 2.252561 3.449276 3.923192
v 2.161281 3.436114 3.895589
v 0.566608 2.060732 4.208954
v -1.343636 -1.559117 6.209241
v 2.299396 2.194645 4.908559
v 0.558709 2.100638 4.189135
v 2.305980 2.230149 4.876969
v 2.626839 1.953957 5.249749
v 2.309489 2.772975 4.462882
v 0.509730 2.145164 4.135672
v -1.388979 -1.560798 6.178091
v 2.647709 2.037528 5.197364
v 2.616099 2.054199 5.171355
v -1.442932 -1.573174 6.166385
v 2.086485 2.561926 4.524891
v -1.081876 0.445771 4.747248
v 2.544291 1.992233 5.183353
v 2.859022 2.499853 4.927544
v -1.126154 0.575455 4.628998
v 0.321103 2.029495 4.124534
v 1.999856 2.065303 4.873387
v -0.813819 1.936883 3.691040
v 1.938301 2.026405 4.876172
v 0.159658 1.992532 4.088699
v 2.522591 1.968706 5.182894
v 1.934628 1.672276 5.151441
v 0.120217 1.987960 4.077366
v 2.777034 2.599775 4.796025
v -0.711753 0.957057 4.480009
v -1.038704 1.690289 3.792278
v 2.428265 2.002955 5.118788
v -1.084799 1.675420 3.770684
v 2.788975 2.464935 4.924067
v -0.778967 1.003435 4.450202
v 1.907834 1.732155 5.094454
v 2.735127 2.521939 4.852881
v -0.816049 1.993266 3.637513
v 1.810374 1.530394 5.212767
v 2.481272 3.328023 4.100304
v 2.377526 3.275599 4.095358
v -1.131485 0.640076 4.570293
v 2.718361 3.041955 4.425060
v 1.728629 1.475797 5.227488
v 2.655190 2.991310 4.442625
v 1.680525 1.467522 5.207536
v -0.439521 0.205602 5.225237
v 2.244445 3.166504 4.114339
v -0.120115 -1.112885 6.393741
v -0.493311 0.126573 5.262788
v -1.198587 0.790340 4.419476
v 2.084817 2.275304 4.749185
v -0.149940 -1.033718 6.348607
v 2.523126 2.895623 4.464643
v -0.140454 -0.995078 6.305721
v -0.679765 2.460825 3.321329
v -1.325011 0.956392 4.229152
v -1.208703 0.754210 4.435873
v -0.152420 -0.970685 6.277271
v -0.173608 -0.955024 6.255402
v -0.663227 2.536319 3.291064
v -0.565503 -0.051980 5.376433
v 2.483047 2.882015 4.453722
v -1.378695 0.906409 4.243844
v -0.712447 2.375447 3.373045
v 1.569621 1.475101 5.161808
v -0.531264 0.098279 5.273585
v -1.451336 0.829193 4.265957
v -0.127485 0.556188 5.097190
v -0.412811 -1.152130 6.304375
v 0.924955 3.768418 3.053263
v -0.422507 -1.126629 6.272650
v 0.561791 3.540473 3.059741
v 1.390017 1.469187 5.077988
v -0.198979 0.603430 5.018420
v -0.848852 -0.103702 5.283966
v 1.356748 1.470178 5.046872
v -0.845411 -1.500456 6.381931
v -0.893124 -0.095171 5.247214
v -0.809764 -1.430925 6.356705
v -0.948673 -0.049118 5.194995
v 0.342048 3.494722 2.996911
v 1.246680 1.538707 4.940769
v 1.235791 1.523745 4.930389
v -0.955926 -1.600278 6.411103
v 1.089549 1.621607 4.837249
v -0.990067 -1.631783 6.418474
v 0.229676 3.452826 2.968128
v -0.591603 1.447557 4.171834
v -1.083442 -1.664676 6.406555
v 0.196705 3.438073 2.959414
v -0.960330 0.090836 5.076500
v 0.178742 3.416675 2.981891
v -0.246662 -0.897395 6.168473
v -0.757077 -1.297441 6.266387
v 0.822619 1.876838 4.507872
v -0.713607 -1.266612 6.233219
v 0.045855 3.338164 2.981274
v -1.008091 0.243655 4.932108
v -0.475518 0.781975 4.739688
v 0.012120 3.312560 2.973753
v -0.023869 3.307163 2.944749
v 0.690449 1.947920 4.361184
v -0.089635 3.279790 2.953916
v -0.843883 -1.281769 6.220821
v -1.610450 0.363009 4.559857
v 0.606165 2.022124 4.249078
v -1.076152 -1.293619 6.119759
v -1.089429 -1.305178 6.102051
v -0.437895 2.855978 3.130774
v -1.264499 -1.437118 6.153044
v -0.468520 2.831107 3.155265
v -1.756443 0.164326 4.652648
v -1.790940 0.158921 4.641850
v -0.565415 2.701183 3.196092
v -1.231695 -1.595612 6.293978
v -1.292542 -1.614466 6.262890
v -0.119159 3.254119 2.939733
v -1.587315 0.736540 4.280739
v -0.205336 1.856082 4.034225
v -0.317671 1.813217 4.018682
v -1.784702 0.597795 4.288960
v -0.522730 1.594597 4.092275
v 2.646899 2.019235 5.212790
v -0.608743 1.534597 4.114357
v -1.121527 1.563260 3.844441
v 0.533669 2.110017 4.166731
v -0.581180 1.538113 4.111005
v -1.414054 -1.568244 6.180525
v 2.668356 1.987782 5.239475
v 2.193125 2.722872 4.450294
v 2.812487 2.489263 4.921360
v 2.117807 2.121218 4.898922
v 0.400424 2.112111 4.109831
v -1.188077 1.457627 3.910511
v 2.822930 2.512319 4.905278
v 2.580152 1.974136 5.217122
v 0.263205 2.031088 4.107582
v 2.804906 2.548632 4.872732
v -1.273424 1.390928 3.912884
v 2.146826 2.244777 4.801466
v -1.290716 1.351302 3.938391
v 2.132855 2.604208 4.509198
v 0.043057 1.957179 4.066390
v -1.119865 1.075480 4.237404
v -1.103999 1.039122 4.267715
v 2.780478 2.496248 4.897916
v 1.912340 1.991115 4.893792
v 2.662268 3.187628 4.306576
v 2.528489 2.071640 5.119272
v -1.155460 0.667273 4.533238
v -0.160974 0.467010 5.151670
v 1.953323 2.047045 4.868805
v -0.911170 0.055218 5.127249
v 1.863579 2.005079 4.866461
v -1.194715 0.828270 4.388569
v 2.468423 2.066715 5.095781
v 2.412857 2.087248 5.047426
v -0.357254 0.307542 5.184247
v 2.707275 3.041466 4.426501
v 2.476114 2.018980 5.136059
v -0.866152 1.952274 3.655570
v -1.165673 1.022874 4.254870
v 2.442618 2.038251 5.103548
v -0.445577 0.232804 5.208493
v -1.652743 0.375389 4.542814
v -1.670198 0.380954 4.527523
v 2.595520 3.011358 4.418934
v -1.165492 0.992681 4.278118
v 1.856689 1.639966 5.154344
v -0.966510 1.924638 3.628762
v -1.710637 0.367838 4.517196
v -0.037937 1.903763 4.066381
v 0.734584 3.660921 3.036356
v -1.034700 1.778094 3.713542
v 0.691202 3.620361 3.064258
v 1.877835 1.704345 5.106864
v 1.909179 1.618388 5.186260
v -0.980465 1.878637 3.664050
v 1.837790 1.587687 5.183942
v 2.290852 3.211817 4.105623
v -0.563437 -0.084457 5.392813
v 1.835841 1.713968 5.083037
v 0.510432 3.531470 3.037866
v -1.037639 1.851129 3.651941
v -1.842711 0.153462 4.616801
v 0.273707 3.465969 2.981099
v 2.423156 2.851744 4.451293
v 2.187621 3.135826 4.114838
v -1.769464 0.324255 4.528748
v 2.140705 3.158592 4.082612
v 2.362261 2.828281 4.448868
v 1.723233 1.740981 5.012702
v 1.865965 1.939286 4.912749
v -1.339541 1.274272 3.970238
v 2.501220 2.949300 4.416861
v -1.559281 0.774425 4.266895
v -1.562518 0.802940 4.248244
v 2.491992 2.916012 4.431766
v -0.180469 0.569845 5.062366
v -1.628706 0.751003 4.257387
v -1.647371 0.766863 4.231206
v -0.082977 1.862308 4.070106
v -1.223828 0.998061 4.239364
v 1.820457 1.900038 4.923799
v -1.638827 0.722838 4.275549
v -0.178102 0.549949 5.082672
v -1.185836 1.068522 4.211418
v -0.162009 1.858335 4.049392
v -0.390713 -1.163475 6.326705
v 2.205549 3.238965 4.043674
v -0.211919 0.578795 5.044835
v 2.165064 3.295202 3.990472
v 1.746216 1.767396 4.994014
v -1.688905 0.686429 4.277901
v 1.061356 3.844728 3.046368
v -0.252801 0.614230 4.994619
v 1.762207 1.849602 4.939846
v -1.348030 0.935727 4.235674
v -0.325271 0.331182 5.178178
v -1.026298 -1.640518 6.413497
v -0.474118 1.644330 4.073549
v 2.363400 2.046231 5.057788
v 1.861954 1.978971 4.885682
v -1.521829 0.804771 4.258203
v -1.692406 0.736609 4.239490
v 1.711890 1.831078 4.933345
v -1.702861 0.747565 4.224194
v -0.661923 1.394948 4.185091
v 2.288967 2.055740 5.015875
v 2.322291 2.104643 4.993594
v 2.257156 2.088906 4.984228
v -1.770217 0.660857 4.264324
v 2.121316 2.334486 4.714534
v -1.533666 1.041536 4.062054
v -1.790654 0.684911 4.236309
v -1.375599 -1.600092 6.221973
v -1.561887 0.996218 4.083563
v 2.283300 2.168624 4.929129
v -1.783569 0.722626 4.205049
v -1.568205 0.943656 4.132503
v -1.624328 0.888554 4.141186
v 2.081757 2.372588 4.675138
v 2.182467 2.103814 4.938995
v 2.160245 2.384135 4.689763
v 2.941296 2.411954 5.017162
v -0.550989 1.505143 4.133735
v -1.045854 0.320546 4.841521
v 1.977540 1.910745 4.979575
v -1.380608 -1.555671 6.150215
v -1.068479 0.370916 4.797990
v 2.357831 2.747731 4.488828
v -1.087687 0.415119 4.748050
v -0.810988 2.146245 3.520896
v -1.111177 0.441779 4.713549
v -1.426688 -1.557833 6.154733
v -1.107956 0.466379 4.708066
v -1.202522 1.499924 3.847662
v -1.136883 0.586961 4.597849
v 2.191401 2.668117 4.481077
v -1.069617 1.710704 3.741553
v 1.958907 1.955142 4.928594
v 2.608421 1.926201 5.254497
v -0.734948 0.949077 4.517379
v -0.836419 2.020184 3.599775
v 2.892428 2.504090 4.932783
v -0.780109 1.024412 4.415952
v -1.307904 1.344017 3.926742
v 2.842041 2.451353 4.947422
v 0.006330 1.916392 4.071165
v 2.693644 3.156970 4.323084
v 2.529461 2.123934 5.055034
v 1.990768 1.834180 5.044232
v 2.875732 2.534136 4.895710
v -0.724997 2.326874 3.418144
v -0.021141 0.575539 5.114151
v 2.827431 2.595294 4.824677
v -0.827523 1.104928 4.337018
v -0.685871 2.426621 3.369211
v -0.829943 1.139323 4.304157
v -0.665877 2.497029 3.290514
v -0.812622 1.201823 4.257105
v 1.540538 1.449344 5.122381
v -0.768755 1.235825 4.244636
v -0.766900 2.247132 3.446652
v 2.387774 1.924214 5.151284
v 2.681207 2.499887 4.834766
v 2.674587 2.441083 4.873477
v 1.405032 1.442509 5.070225
v -0.539332 -0.138358 5.439348
v 2.250570 1.916617 5.098643
v -0.543108 -0.107972 5.419920
v -0.792323 -0.107587 5.275309
v -0.811476 -0.093040 5.292361
v -1.212277 0.816232 4.377605
v 2.381573 2.414262 4.765776
v -1.421231 0.785631 4.301006
v -1.476314 0.793826 4.280428
v -0.371781 0.227719 5.225002
v 1.876742 1.540816 5.224762
v -1.454226 1.099967 4.054839
v 1.836440 1.500078 5.239520
v 0.952036 1.710454 4.663325
v 0.917474 1.741179 4.620185
v 1.773671 1.462075 5.228437
v 0.899763 1.773629 4.601894
v -0.970110 -0.012620 5.142832
v 1.752553 1.470325 5.223839
v 0.866078 1.814573 4.552049
v -0.520090 0.003242 5.342978
v 2.309893 2.395945 4.745296
v -0.513992 0.047353 5.306313
v 0.801357 1.851083 4.470746
v -0.119856 -1.078794 6.376443
v -0.622021 -0.114771 5.379364
v -0.630364 -0.104127 5.371262
v 0.741112 1.893496 4.408231
v -0.154856 -1.128414 6.401624
v -0.994929 0.151437 5.011176
v -0.223504 -1.145735 6.390073
v 2.675428 2.907910 4.498066
v -0.100410 0.606275 5.044140
v -0.127992 -1.017647 6.326560
v -0.137004 -0.993364 6.282375
v 0.640230 2.002432 4.292833
v 0.625210 2.016771 4.272984
v -0.156206 0.595140 5.038361
v -0.253779 -1.166495 6.375037
v 0.468113 3.539708 3.004487
v 2.710258 3.084630 4.391981
v -0.200574 -0.936578 6.236659
v -0.267596 0.673391 4.921834
v 2.729829 3.107867 4.360216
v -0.332674 0.705321 4.855629
v -0.421146 -1.148766 6.283073
v -1.713664 0.391845 4.484839
v 0.164610 3.428809 2.946838
v -0.420946 -1.173390 6.305770
v -1.755968 0.351712 4.499762
v 2.463759 2.798133 4.500193
v 0.089496 3.371312 2.974629
v -0.762995 -1.377592 6.312618
v 0.031440 3.348249 2.933982
v -0.816200 -1.479447 6.367134
v 0.026457 3.322977 2.969967
v -1.644746 0.255660 4.627403
v -0.057559 3.291682 2.968620
v -0.235925 3.066754 3.052219
v -1.866089 0.189668 4.573898
v -1.061069 -1.679810 6.416857
v -1.812397 0.293100 4.521816
v -1.125111 -1.647122 6.378417
v -0.386090 2.920860 3.087448
v -0.713910 -1.306846 6.269201
v -1.606903 0.695817 4.295646
v -0.540099 2.740492 3.167836
v -1.716518 0.620401 4.304312
v -0.837209 -1.267716 6.191750
v -0.854676 -1.260794 6.161795
v -0.863165 -1.268198 6.193129
v -0.982221 -1.260606 6.131555
v -1.005304 -1.269848 6.114234
v -0.110000 3.265890 2.940902
v -1.034449 -1.282940 6.119565
v -1.843346 0.678546 4.199259
v -0.132170 1.830178 4.067072
v -1.652014 0.879008 4.124468
v -0.230471 1.834165 4.032062
v -1.207970 -1.373515 6.088909
v -1.231495 -1.379033 6.102918
v -1.168030 -1.651639 6.342696
v -0.362239 1.732177 4.049161
v -1.326249 -1.549350 6.207073
v -1.281498 -1.460213 6.143479
v -1.307900 -1.501598 6.154298
v 2.933882 2.454666 4.991379
v -0.596402 1.482965 4.147582
v 2.182474 2.327839 4.739801
v 1.989128 1.857033 5.026788
v 2.910810 2.417161 5.006966
v -1.584136 0.965181 4.100235
v 0.490708 2.102212 4.147562
v 2.107515 2.378644 4.674790
v 2.654120 1.898108 5.300508
v -0.848323 2.067147 3.556453
v 2.690363 2.035929 5.208941
v 0.458633 2.119218 4.124537
v 2.640281 1.931349 5.271902
v 2.670292 1.949335 5.270726
v -0.817135 2.097735 3.559896
v 2.107005 2.418078 4.637355
v 2.890248 2.446575 4.979061
v -1.152186 1.562464 3.819649
v -0.774697 1.278366 4.223753
v 2.621660 1.901359 5.283256
v 2.224873 2.257420 4.825399
v -1.108074 1.624369 3.797903
v -1.145506 1.603271 3.786210
v 2.891083 2.482780 4.950046
v 2.854749 2.476636 4.940765
v 2.178793 2.270221 4.788819
v 0.204414 2.021323 4.091967
v 2.239233 2.693642 4.479603
v -1.033116 1.722903 3.764505
v -1.178269 0.678468 4.509418
v -1.190282 0.719182 4.477846
v 0.118344 1.956158 4.088652
v 2.578326 1.945879 5.230250
v 2.776570 2.436431 4.927682
v 2.116962 2.054793 4.931691
v -0.822367 1.966422 3.656044
v 2.833772 2.566591 4.861320
v 2.249152 2.675086 4.492804
v 2.052966 2.044336 4.903666
v -1.194492 0.870702 4.357090
v 2.797397 2.604016 4.803398
v 2.042753 2.090120 4.877437
v -1.228767 0.855756 4.339242
v 1.923073 1.915681 4.952850
v -0.770906 2.199859 3.501520
v 2.759538 2.448627 4.913546
v 2.708760 2.463190 4.878396
v 1.976644 1.991162 4.908507
v -0.884707 1.972579 3.623116
v -1.229873 0.961767 4.257990
v -0.949169 0.032262 5.127697
v -0.095906 0.470898 5.170568
v -0.167046 0.431299 5.168200
v 1.914291 1.954582 4.917852
v -0.932803 1.950064 3.620857
v 0.802801 3.704503 3.015959
v -0.951954 0.044965 5.112770
v 2.496415 2.106554 5.067315
v -0.951179 0.074085 5.093402
v 2.079773 2.510570 4.559503
v 2.759112 2.563084 4.829254
v -0.242136 0.373857 5.181729
v -1.000314 0.170167 4.985362
v 2.550968 1.955156 5.209837
v -0.995282 1.924866 3.611017
v 2.061019 2.453439 4.595093
v -0.253818 0.332136 5.197157
v 2.719564 2.566912 4.786606
v 1.997969 1.804218 5.071161
v -0.990414 0.224126 4.959033
v -1.041904 1.797367 3.692537
v 2.489452 1.970687 5.167922
v 0.535802 3.535166 3.042771
v 1.951198 1.747625 5.097785
v 2.455551 1.980608 5.144294
v 1.963122 1.801934 5.060571
v -1.052413 1.859072 3.636631
v 2.421023 1.954988 5.142320
v 2.424576 2.105251 5.035363
v -1.034181 1.892303 3.612731
v 2.375885 2.120783 4.998230
v 2.373415 1.978230 5.110768
v -1.065300 1.819724 3.662300
v -0.567220 -0.137681 5.433193
v -0.574704 -0.117164 5.415458
v 2.557972 3.356237 4.109375
v 0.143764 3.391826 2.981068
v 2.289674 2.265099 4.842844
v 2.478311 3.347825 4.070777
v 2.248330 2.245147 4.845546
v 1.946126 1.880882 4.992397
v -0.092129 3.281471 2.927952
v 2.431149 3.319925 4.073757
v -1.299459 0.941968 4.244524
v 2.332257 1.934741 5.124225
v -1.688941 0.220205 4.640092
v 2.266358 2.405597 4.723180
v 2.291436 2.309021 4.803342
v 1.884750 1.793892 5.032239
v -0.473270 0.172167 5.236072
v 2.258973 3.208630 4.087689
v 2.246542 3.232526 4.062263
v 2.347661 3.310111 4.050915
v -0.479702 0.082889 5.288193
v 2.253555 2.369825 4.741289
v 2.323555 3.272628 4.070100
v -1.335109 0.900280 4.257966
v 1.904397 1.860476 4.989657
v -1.378525 0.868517 4.262462
v 2.267169 1.899293 5.121886
v -0.543068 -0.067106 5.385983
v 2.311282 1.949457 5.104016
v -0.587913 -0.092978 5.388063
v 1.839735 1.766811 5.033897
v 2.590595 2.942766 4.455835
v -0.435163 1.662365 4.070329
v -0.426890 1.702801 4.052638
v 2.597342 2.893949 4.489266
v 1.958895 1.647583 5.176004
v -1.533765 0.754827 4.287159
v 1.846944 1.813864 5.000930
v -0.054669 0.547178 5.126192
v 2.554387 2.866493 4.489426
v -0.056313 0.572148 5.103551
v -1.450794 1.125910 4.028029
v 1.809501 1.747850 5.039341
v -1.502599 1.064899 4.055948
v 1.795723 1.789792 4.993803
v -1.677607 0.641426 4.303818
v 2.188195 3.193934 4.068837
v 1.882326 1.913573 4.940047
v 2.283576 3.278416 4.044320
v 2.244753 3.287130 4.022326
v 2.494460 2.840051 4.485164
v 2.388866 2.788768 4.476888
v -1.648952 0.816442 4.185778
v 0.993018 3.809180 3.032531
v -1.622128 0.802287 4.210874
v -0.235316 0.648164 4.967497
v 1.853505 1.565691 5.200604
v -1.653995 0.838117 4.163363
v -1.740188 0.745780 4.201905
v -1.721419 0.776040 4.181440
v 2.094261 2.300497 4.729980
v 2.374060 2.011014 5.087575
v 2.220804 2.405380 4.701043
v 2.139107 2.364565 4.696729
v -0.680223 1.363312 4.197879
v 2.302254 1.982465 5.073203
v -1.809037 0.648002 4.248880
v -0.358142 -1.150429 6.331894
v -1.821306 0.701788 4.196418
v -0.523560 0.804896 4.702023
v 2.279527 2.004523 5.043124
v 2.219877 2.006943 5.007467
v 2.271769 2.037830 5.018578
v -1.694905 0.819231 4.160846
v 2.350943 2.134618 4.975367
v -1.046590 -1.662897 6.418750
v -1.131693 -1.665916 6.372678
v 2.188247 2.066858 4.959673
v -0.935883 -1.263978 6.158239
v 1.173129 1.553358 4.889943
v 1.127195 1.568492 4.846867
v -0.152243 3.178639 2.990903
v 1.239899 4.028254 2.969121
v 1.086459 1.592522 4.818991
v -0.133923 3.226505 2.959901
v 1.037195 1.638941 4.761078
v 1.353270 4.152177 2.920901
v 1.290479 4.086234 2.946666
v 3.706331 3.984931 4.128021
v 2.876183 3.747778 3.946015
v 2.836874 3.685282 3.967189
v 3.551373 3.986691 4.063320
v 3.414124 3.951253 4.021959
v -0.322397 -0.902663 6.159914
v 3.304261 3.943905 3.985355
v -0.353144 -1.014904 6.184550
v 3.822406 4.059488 4.131942
v 1.177739 3.961912 2.994640
v 1.333902 4.132287 2.950775
v 3.006981 3.840846 3.936337
v 1.116529 3.894674 3.033762
v 2.953608 3.792150 3.943210
v 3.612496 4.013857 4.075726
v 3.571455 4.079908 4.025063
v 2.648599 3.575029 3.979174
v 2.560482 3.508276 3.990468
v 3.467083 3.969899 4.036338
v 3.373492 3.988700 3.989943
v 2.753021 3.713467 3.926413
v 2.715095 3.670832 3.939097
v 3.171910 3.895103 3.959553
v 2.703683 3.617555 3.971164
v 2.612016 3.609812 3.940124
v 2.633988 3.658989 3.914995
v 2.562313 3.553416 3.961138
v 2.478292 3.507044 3.959909
v 2.515848 3.583518 3.919378
v 2.435138 3.535031 3.923407
v 2.464389 3.448617 3.992938
v 2.390386 3.444526 3.972369
v 2.466632 3.381406 4.036870
v 2.386980 3.319865 4.058414
v 2.399941 3.372249 4.025372
v 2.326499 3.318783 4.034795
v 2.401225 3.416966 3.995284
v 2.335505 3.421317 3.966195
v 2.298800 3.346110 4.005135
v 1.411659 4.231453 2.878983
v 1.444722 4.282412 2.874186
v 1.403126 4.193701 2.928294
v 1.562079 4.507086 2.736869
v 1.530248 4.447751 2.780367
v 1.513530 4.415992 2.790996
v 1.470797 4.340513 2.828063
v 1.807659 4.903693 2.533577
v 1.762543 4.832074 2.562861
v 1.767936 4.844095 2.567017
v 1.698638 4.740204 2.617370
v 1.645076 4.658176 2.657358
v 1.615361 4.608603 2.682845
v 1.585675 4.553594 2.712631
v 1.470340 4.334974 2.844594
v 2.675285 3.268598 4.235530
v 0.480471 3.559791 2.962049
v 2.964818 2.440589 5.004925
v 2.701280 3.229024 4.260656
v -0.537325 -0.036198 5.366479
v 2.964492 2.462355 4.983043
v 0.481582 2.062822 4.162110
v -0.653908 -0.114562 5.359611
v 0.319584 3.498292 2.955496
v 2.690393 1.880155 5.313597
v -0.736868 -0.097904 5.321319
v 2.701856 3.415014 4.106746
v -0.118320 -1.012271 6.300335
v 2.662207 3.380589 4.123986
v 2.718267 2.040435 5.206628
v -0.875397 -0.114442 5.244462
v -0.285472 -1.175492 6.360513
v 0.342967 2.008704 4.137616
v 0.075953 3.374159 2.932526
v -0.200071 0.655880 4.961011
v 0.900223 3.774409 3.011904
v -0.972116 0.003539 5.127826
v -0.964613 0.031385 5.105387
v -0.962436 0.060365 5.084454
v -0.971974 0.082452 5.055845
v -0.775525 -1.429608 6.334301
v 0.369797 0.733963 5.153342
v 2.205232 1.957186 5.034267
v 2.149139 1.918311 5.040274
v 2.682807 2.856218 4.542348
v 2.172850 1.983509 4.998378
v -0.483022 2.796897 3.139062
v 0.369274 0.757710 5.137674
v -0.547184 1.387115 4.206753
v -0.613088 1.390931 4.196383
v -0.880419 -1.576737 6.400397
v -1.603916 0.253666 4.635481
v 2.652199 2.764079 4.605525
v -1.590012 0.236994 4.649025
v 0.258179 0.758204 5.086283
v -0.604434 2.617490 3.235805
v -0.668023 1.314554 4.222720
v -1.023665 -1.695763 6.429029
v 2.134293 1.991013 4.973481
v -0.398373 0.716197 4.839842
v -1.095638 -1.696440 6.396930
v 0.033276 0.584340 5.118918
v -0.446710 0.757210 4.782869
v -1.523948 0.644979 4.354806
v -0.217555 -0.917626 6.185024
v 2.020988 1.983245 4.929742
v -0.212334 1.767997 4.072380
v -0.036875 0.424900 5.213868
v -0.024541 0.512586 5.157223
v -0.287509 1.729640 4.071640
v -1.639756 0.582563 4.361217
v 2.686826 2.954402 4.465408
v -0.759928 -1.275146 6.234682
v -0.651084 0.889032 4.570369
v 2.028597 1.777698 5.095746
v -0.699331 0.931548 4.524117
v -0.755103 -1.339629 6.293854
v 2.385385 2.521172 4.666908
v -0.800656 -1.262389 6.194387
v -1.727606 0.447347 4.420671
v -1.746170 0.380313 4.472686
v -0.529290 1.531608 4.120854
v -0.894863 -1.257632 6.169559
v 2.297950 2.492095 4.650964
v -0.968353 -1.258260 6.113669
v 1.449056 1.449749 5.087851
v -0.848103 2.120027 3.505993
v -1.050704 -1.289574 6.097678
v -1.150302 0.529860 4.621305
v 1.336688 1.471032 5.018780
v -1.718824 0.142583 4.670048
v 1.288111 1.507520 4.975337
v -0.596045 -0.131097 5.412238
v 1.251384 1.509769 4.940551
v -0.912435 1.980266 3.591809
v -1.246748 -1.397987 6.080407
v -1.781995 0.121980 4.654809
v 1.056418 1.576723 4.774415
v 2.277649 2.627581 4.533203
v 1.045664 1.592832 4.765023
v -0.780191 1.084271 4.353406
v -0.791986 1.142519 4.304147
v -1.208839 -1.646067 6.307152
v -1.107931 1.824191 3.618950
v -1.320755 -1.630225 6.249018
v -1.215612 0.698294 4.458018
v -1.367191 1.266914 3.942743
v -1.350345 -1.548521 6.166067
v -1.425559 1.187901 3.988688
v -1.462493 -1.559673 6.134828
v 2.494720 1.930474 5.187907
v -1.468721 1.122230 4.005989
v -1.410608 -1.593461 6.199595
v -1.291795 0.813504 4.333119
v -1.471340 -1.566963 6.136511
v -1.355235 0.817016 4.305340
v 2.411375 1.907948 5.168245
v -1.688811 0.863906 4.114590
v -1.752965 0.779294 4.150137
v -1.603800 0.979478 4.058890
v -1.474487 0.736175 4.314875
v -1.763110 0.760075 4.167002
v 0.705601 3.650156 3.018718
v -1.574555 1.018141 4.043476
v 2.808061 2.392840 4.957232
v 2.803917 2.424597 4.942726
v 1.939729 1.565662 5.226560
v -1.259145 1.418650 3.889184
v 2.784704 2.702928 4.711118
v -1.351348 1.318226 3.906072
v 1.859303 1.473533 5.258365
v -0.693277 2.423758 3.335914
v 2.719481 2.421610 4.903801
v 2.404693 2.145741 4.978985
v 0.583710 2.076589 4.225916
v 2.350958 2.203520 4.904988
v -0.454652 0.111145 5.276329
v -0.799466 2.202206 3.464989
v 2.473338 2.432889 4.784372
v 2.451651 2.392800 4.804266
v 2.694173 3.364885 4.149643
v 2.531573 2.482636 4.766706
v 0.398668 2.076175 4.124125
v 2.648773 3.394548 4.103742
v 2.635370 1.861491 5.310866
v 2.452447 2.460929 4.756402
v -0.974043 -1.669371 6.431059
v 2.584203 3.382206 4.089361
v -0.160851 0.631339 4.999695
v 2.663852 2.067920 5.158835
v -0.258016 1.778589 4.051954
v 2.623909 2.080612 5.130673
v 2.386525 2.450388 4.735954
v 2.596633 2.120664 5.085605
v 0.863469 3.747842 3.022524
v -0.320104 1.784348 4.032615
v 2.445934 2.505044 4.711814
v 2.568166 2.115014 5.083633
v 0.338644 0.745716 5.143664
v 0.325683 0.712450 5.159499
v 2.355777 2.285965 4.849133
v 2.266510 1.953398 5.075548
v -0.340005 1.728304 4.055849
v -0.389224 1.692515 4.064154
v -0.388387 1.644228 4.091502
v 0.337232 0.777481 5.111263
v 2.359206 2.341209 4.807486
v 0.299132 0.768243 5.104320
v 2.346356 2.312837 4.826997
v 2.604671 1.869037 5.292277
v 2.370539 2.244393 4.882974
v 2.575313 1.878466 5.265809
v -0.475830 1.579182 4.108527
v 2.587474 1.915091 5.249146
v 2.549957 1.900489 5.236709
v -1.588279 0.650417 4.328969
v 0.019474 0.553537 5.141924
v -1.610343 0.610815 4.351964
v 2.218155 1.906815 5.085034
v 2.510614 1.946310 5.187028
v 2.438033 2.434849 4.771878
v 2.207950 1.937255 5.051966
v 2.922595 2.493879 4.943794
v -1.683140 0.603197 4.326030
v 2.161345 1.896323 5.065016
v -1.634414 0.416128 4.501034
v -0.036547 0.480827 5.172254
v -1.670388 0.424565 4.473487
v 2.845232 2.433558 4.956355
v -1.150795 0.564722 4.595988
v 2.324969 2.368507 4.772046
v -1.128016 0.518047 4.651575
v -1.136376 0.543239 4.625309
v 2.370379 1.883279 5.169591
v 2.386894 1.855275 5.197916
v -0.847924 1.994749 3.615297
v -0.058999 0.457365 5.185761
v 2.348339 2.409759 4.752219
v -0.771298 1.031656 4.401744
v -0.077726 0.436420 5.193309
v -0.091146 0.409743 5.201270
v 2.319672 2.442707 4.709828
v 2.841029 2.681358 4.753320
v -0.984055 1.960934 3.572766
v 2.162192 2.022154 4.966632
v -1.673979 0.558516 4.363504
v -0.731807 1.279261 4.228608
v 2.317776 2.333881 4.793053
v 2.844981 2.613575 4.809094
v -0.194556 0.358372 5.199282
v 2.301519 2.339928 4.780820
v 2.823073 2.624937 4.792891
v -1.066131 1.775155 3.688578
v 2.049365 1.881871 5.026431
v 2.255215 2.327745 4.771935
v 2.067019 1.942483 4.982975
v 2.298444 1.866069 5.152479
v -1.160937 0.624236 4.549496
v -1.091002 1.803128 3.650169
v -0.276501 0.300133 5.207044
v 1.990959 1.897918 4.995206
v -1.066528 1.875154 3.607568
v 2.801660 2.634386 4.776035
v -0.332741 0.272752 5.205294
v -1.666655 0.171071 4.667776
v 2.806889 2.665737 4.756362
v -0.509325 -0.103852 5.417253
v 2.697762 2.527634 4.817204
v 2.072008 1.998799 4.940517
v 1.958055 1.699413 5.135234
v -1.229150 0.913805 4.294219
v -0.392637 0.153182 5.265067
v 1.970298 1.597873 5.213100
v -1.505637 0.738501 4.302734
v 2.630053 2.842796 4.532259
v 2.006246 2.022299 4.893563
v -1.256439 0.924507 4.272085
v -1.410837 1.217001 3.963785
v -1.292880 0.891564 4.281529
v 2.647815 2.873108 4.515980
v -1.452944 1.154318 3.987425
v 2.656500 2.457230 4.852471
v -1.237209 0.752212 4.409525
v -1.905478 0.092172 4.617146
v 1.990809 1.940316 4.954251
v 2.667835 2.805732 4.580821
v 2.488820 2.137223 5.023298
v -1.256295 0.841855 4.333404
v 1.881720 1.505642 5.245999
v 2.440136 2.130113 5.010787
v -1.640837 0.918238 4.091174
v -1.316271 0.844398 4.302637
v 2.643370 2.828419 4.553594
v -1.373279 0.844170 4.278518
v 1.989013 1.738874 5.112933
v -1.574404 0.692683 4.308424
v 2.589843 2.851213 4.510614
v -1.643140 0.647510 4.311359
v 2.134998 2.297625 4.743132
v 2.582562 2.813012 4.534054
v -1.098566 1.689797 3.737376
v 2.546771 2.820946 4.512803
v 2.534854 2.777235 4.537700
v -1.238069 1.464919 3.848503
v -1.311394 1.364255 3.893896
v -1.331709 1.344698 3.893492
v 0.495620 3.544070 3.010767
v -1.774493 0.561513 4.316429
v -1.749192 0.590639 4.308019
v 2.640034 2.930426 4.473946
v -1.818563 0.594319 4.270818
v 2.494463 2.784109 4.518046
v 2.433173 2.749605 4.515903
v 2.382087 2.487433 4.700297
v -1.736081 0.781219 4.164821
v -1.825304 0.742557 4.133711
v 2.245128 2.454398 4.661102
v 2.168221 2.420347 4.654762
v 2.140240 2.428736 4.637238
v 2.107501 2.467734 4.593153
v 2.279607 2.693185 4.491527
v 2.210095 2.626242 4.515404
v 2.181229 2.561849 4.550526
v 2.140044 2.535440 4.558467
v 2.966079 2.400743 5.020673
v -0.486001 0.005024 5.336385
v -0.104377 -1.039372 6.342658
v -0.822487 2.195786 3.443136
v -0.077274 0.604795 5.052129
v 2.723696 3.252296 4.240026
v 0.376806 3.525761 2.963192
v 0.517239 2.022789 4.197569
v 0.358772 3.521874 2.954811
v -0.093230 -1.031291 6.325712
v -0.631321 -0.134635 5.374073
v 2.764438 3.422585 4.117954
v 2.698620 1.911584 5.297086
v 0.412143 2.034481 4.145105
v -0.222980 -1.190662 6.385671
v 2.705518 2.842112 4.560797
v -0.376913 -1.209554 6.341530
v 2.707557 2.886626 4.519873
v 0.280206 1.975225 4.131904
v 0.111996 3.387953 2.949878
v -0.396625 -1.216390 6.329521
v -0.421754 -1.119015 6.258947
v -0.228745 3.054618 3.038689
v 0.950316 3.802077 3.005790
v 0.200703 1.959102 4.112504
v -0.731845 -1.356710 6.292196
v -0.742436 -1.395213 6.311347
v -0.364822 2.939075 3.072067
v 2.634975 1.828975 5.325288
v 0.039063 1.904662 4.084993
v -0.460986 2.819447 3.117366
v -0.400911 1.564928 4.137899
v 0.396631 0.760812 5.127812
v 2.543327 1.857186 5.256218
v 0.357727 0.689895 5.173318
v 2.469234 2.543881 4.680016
v -0.551628 1.458024 4.165953
v 0.349262 0.712526 5.165142
v 2.508354 1.826995 5.261170
v -0.749428 -0.105879 5.302086
v 2.448219 1.765579 5.274780
v 1.597100 1.455191 5.156474
v 2.377410 1.788856 5.235348
v 0.373828 0.780894 5.105478
v 2.317083 2.597531 4.570938
v -0.246568 1.752687 4.069326
v -0.917890 -0.091598 5.217053
v -0.216319 1.723152 4.091252
v 0.246609 0.685253 5.132817
v -0.698835 -1.272868 6.238701
v 0.210792 0.677515 5.118218
v -0.779590 -1.268555 6.210941
v 2.056113 1.796352 5.088482
v -0.988499 0.099912 5.016811
v 1.351997 1.435517 5.048544
v 1.342147 1.442655 5.041166
v -0.612470 0.865714 4.605513
v -0.878129 2.099160 3.502580
v 1.309886 1.474655 4.991278
v -1.004546 0.146508 4.992107
v -0.886120 -1.245005 6.123301
v 0.076147 0.528305 5.170622
v -0.641116 0.895102 4.554630
v -1.022330 0.195114 4.934797
v 1.208812 1.508364 4.921271
v -0.988545 -1.262461 6.084946
v 2.045648 1.654898 5.187660
v -1.032033 0.279029 4.867704
v -1.076485 0.365550 4.779058
v -1.107663 -1.318396 6.097003
v 0.873688 1.768495 4.550441
v 0.855391 1.804812 4.525975
v 1.989865 1.525428 5.264690
v 1.951812 1.436879 5.315848
v -1.185321 0.557523 4.574311
v -1.564029 0.305312 4.604966
v 0.766936 1.872061 4.436788
v -1.546671 0.370445 4.551039
v -0.065131 0.655707 5.003304
v 0.716118 1.914264 4.388245
v 0.025082 0.481152 5.190421
v 1.805459 1.446562 5.239920
v -1.585294 0.400806 4.519976
v -1.235332 -1.643899 6.287693
v -0.780012 1.056983 4.378477
v -1.595173 0.551434 4.395072
v 1.734067 1.441109 5.204027
v -1.271653 -1.636535 6.270657
v 1.693932 1.437236 5.188813
v 0.632507 1.967960 4.290208
v -0.795291 1.173583 4.278649
v 1.657543 1.447195 5.175880
v -1.568879 0.622826 4.355465
v -0.734589 1.108018 4.338843
v -1.130161 1.825394 3.590578
v -1.576636 0.496725 4.442248
v -0.325566 0.215239 5.241799
v -1.271699 -1.431170 6.123114
v -1.447195 -1.554841 6.128153
v -0.479386 -0.146186 5.447781
v -1.473514 -1.595257 6.151407
v -1.538687 1.058570 4.020722
v -0.511746 -0.181296 5.451919
v -0.553889 -0.157453 5.439216
v -1.282255 0.734909 4.391554
v -0.577777 -0.150686 5.430352
v 2.705415 3.122155 4.352108
v 2.701139 3.177160 4.298901
v -1.892908 0.085337 4.626686
v 2.933223 2.507116 4.927526
v -1.209313 1.526225 3.806156
v 0.611044 3.580930 3.029865
v -1.306777 1.391811 3.853691
v 0.560034 3.565158 3.013147
v 2.867992 2.582183 4.845291
v -1.810266 0.347876 4.449867
v -1.374808 1.287692 3.912877
v 2.874918 2.626377 4.797688
v 2.871282 2.683267 4.755062
v -1.808113 0.474014 4.356204
v 2.746981 2.735776 4.660657
v 2.694403 2.586102 4.750412
v 2.754437 2.386021 4.931290
v 2.723085 2.402647 4.914788
v 2.682600 2.367468 4.914164
v 2.570634 2.377729 4.860933
v 2.451285 2.241154 4.912528
v 2.465553 2.290040 4.878177
v 2.414315 2.195245 4.929597
v 0.604665 1.995703 4.258695
v 2.914178 2.371154 5.024632
v 0.582031 2.035030 4.230649
v 2.719885 3.188057 4.284260
v 0.429256 3.541605 2.952731
v 0.408421 3.519964 2.986808
v 2.648444 2.513496 4.798794
v 0.539890 2.059695 4.192194
v 2.708555 3.338664 4.174118
v 0.256526 3.474616 2.943863
v -0.844983 2.147606 3.479277
v -0.332791 -1.201766 6.352208
v 2.602864 2.436857 4.831701
v 0.446215 2.071051 4.142984
v -0.106191 0.639895 5.009469
v 2.701750 1.986215 5.244689
v 2.618303 2.477398 4.806983
v -1.023309 0.168461 4.945608
v -0.512252 2.770761 3.148572
v -0.155219 0.656594 4.972293
v 2.617161 2.519270 4.779905
v -1.582931 0.298782 4.609597
v 2.557883 2.460426 4.794039
v 0.168023 1.928855 4.111513
v 1.065855 3.878191 2.983633
v 2.677327 2.090945 5.133562
v 0.093632 1.917811 4.095882
v 2.569427 2.407032 4.837732
v -0.177343 1.805376 4.062374
v 2.565493 2.143173 5.042379
v -0.415523 1.597203 4.113779
v 2.554996 2.422855 4.817094
v 2.488727 2.381210 4.825618
v -0.373031 1.633170 4.100429
v 2.517243 2.358732 4.854043
v 0.284088 0.660082 5.169561
v 2.473482 2.321330 4.858612
v -0.471477 1.533323 4.139038
v 2.584103 1.813558 5.313219
v -1.321763 -1.534689 6.177945
v 0.283563 0.786084 5.070549
v 2.565349 1.821854 5.297651
v 2.117253 1.942611 5.004380
v 2.189397 1.874036 5.092807
v -0.523725 1.479087 4.154877
v 0.248148 0.704790 5.121539
v 2.506209 2.429027 4.798839
v 2.110857 1.876920 5.051438
v -0.888134 2.023885 3.554727
v 2.905517 2.543956 4.882875
v 2.850620 2.390678 4.983328
v 0.275267 0.773144 5.082629
v -0.877623 2.060083 3.537756
v 2.505279 1.882075 5.223217
v -0.924575 2.000485 3.555623
v 0.210315 0.709795 5.100330
v 2.560253 2.547676 4.727249
v 2.432338 1.821864 5.241148
v -1.604640 0.447034 4.476050
v -1.041249 1.918825 3.575599
v -1.109970 1.712779 3.705641
v 2.091003 1.878010 5.042280
v -1.088238 0.383479 4.756209
v -1.645090 0.454113 4.455197
v 0.179966 0.716104 5.083535
v 2.578543 2.575678 4.707517
v 0.116871 0.639131 5.104060
v -1.128119 0.474040 4.668276
v 2.807884 2.725576 4.693984
v 2.464285 1.925378 5.175442
v 2.495843 2.513173 4.726017
v 2.453024 1.872001 5.210171
v -1.086376 1.872886 3.591644
v 2.373688 1.834766 5.206609
v 0.068308 0.567664 5.144527
v 2.742193 2.616350 4.755580
v 0.226803 0.776288 5.053621
v -1.484976 1.087471 4.031075
v 2.417882 2.288747 4.861123
v 0.196172 0.764044 5.053410
v 2.420864 2.329932 4.834694
v 0.156933 0.737032 5.053159
v 2.669499 2.548120 4.776364
v 0.151251 0.712898 5.072014
v -1.778759 0.396820 4.432256
v -1.651968 0.498445 4.412835
v 2.654917 2.561879 4.756320
v 2.299853 1.821157 5.181472
v -0.003197 0.600400 5.085651
v 0.689989 1.907489 4.362262
v 0.662729 1.968097 4.325572
v 2.744844 2.656910 4.728115
v 2.251409 1.841725 5.146166
v -1.133955 1.640673 3.755368
v 0.016255 0.435888 5.223536
v -1.693982 0.514492 4.381757
v -0.742882 1.170351 4.286835
v -1.160836 1.607535 3.766795
v 2.698153 2.631355 4.723534
v -1.187634 1.547283 3.802723
v 2.722476 2.771692 4.623980
v 2.744167 2.697539 4.697138
v 2.698762 2.674115 4.686839
v 2.203225 1.825781 5.129538
v -0.743179 1.193094 4.270514
v 2.737378 2.812187 4.603209
v 2.719154 2.824966 4.585763
v -1.741474 0.524902 4.357052
v 2.720699 2.728045 4.655553
v -1.734504 0.463965 4.403557
v -1.195882 0.644980 4.505840
v 2.639685 2.593770 4.723936
v -1.764222 0.486099 4.373879
v 2.617136 2.576868 4.726012
v -1.230166 0.721300 4.434663
v -0.116592 0.380976 5.205226
v 2.713701 2.750547 4.635249
v -1.248695 0.802694 4.362826
v 2.075718 1.745236 5.136398
v 2.051005 1.701279 5.158371
v -0.163311 0.408650 5.176385
v 2.666414 2.741682 4.623947
v -0.154994 0.358657 5.205990
v -0.169171 0.314603 5.231476
v 2.646618 2.383627 4.888043
v -1.838937 0.096031 4.639520
v 2.644055 2.412835 4.873064
v 2.012319 1.634154 5.193479
v 2.576879 2.758907 4.569640
v 2.546917 2.706906 4.589214
v -1.326723 0.771598 4.345591
v 2.607413 2.694353 4.629616
v -0.254335 0.273365 5.229181
v 1.958042 1.509275 5.266604
v -1.905698 0.116048 4.601295
v 2.516604 2.150235 5.018159
v -1.405312 0.753617 4.326626
v 2.457465 2.170293 4.975423
v -1.796903 0.328291 4.483787
v 1.921123 1.520564 5.246536
v 1.909808 1.493057 5.259907
v 2.414388 2.255925 4.888668
v 1.912577 1.431175 5.304932
v 1.892459 1.420688 5.304388
v -1.823157 0.514655 4.319892
v 1.904499 1.452231 5.285942
v 1.863221 1.433126 5.280373
v 1.848778 1.452943 5.263212
v 1.798318 1.458666 5.238429
v -1.851860 0.530053 4.297465
v 2.391359 2.212944 4.907210
v 2.707202 2.993882 4.446046
v -1.852241 0.606656 4.236693
v -1.858227 0.575560 4.259795
v -1.750226 0.811106 4.120739
v 2.306472 2.565380 4.591198
v 2.280519 2.535086 4.606715
v 2.258423 2.593562 4.551448
v 2.243230 2.497648 4.621364
v 2.244178 2.545110 4.578349
v 2.200042 2.506697 4.593359
v 2.391880 2.712638 4.521509
v 2.339430 2.685123 4.516908
v 1.290045 4.087843 2.907392
v -0.409722 -1.130512 6.243588
v -0.287701 -0.913170 6.152668
v -0.300019 -0.944815 6.148495
v -0.408627 -1.081289 6.231367
v -0.389505 -1.045605 6.213982
v 3.902946 4.033122 4.166139
v 1.177369 1.535269 4.891317
v 3.080447 3.743397 4.014569
v 1.158969 1.542539 4.868121
v 3.681597 3.909631 4.159165
v -0.079982 3.290461 2.916703
v 1.013542 1.623369 4.714134
v 0.994328 1.649700 4.696362
v 2.969455 3.669135 4.018320
v 0.981578 1.685465 4.692816
v 3.605904 3.874053 4.149028
v 2.761391 3.523100 4.043506
v 3.378649 3.886213 4.044974
v 2.737589 3.473165 4.069365
v 1.195908 3.986813 2.973388
v 1.251249 4.048204 2.948941
v 1.129647 3.924060 3.000025
v 1.107280 3.904388 2.998334
v 3.873532 4.065479 4.143815
v 3.834183 4.017022 4.155262
v 3.771983 3.971599 4.157058
v 3.301663 3.865405 4.025912
v 3.284081 3.884124 4.008123
v 3.222283 3.839874 4.010778
v 0.001637 3.320638 2.940094
v 3.176682 3.833751 3.995803
v 3.658961 3.993421 4.105363
v 3.055494 3.791616 3.970910
v 3.042475 3.801004 3.961432
v 3.036824 3.824625 3.949842
v 3.562529 3.915728 4.108879
v 3.561239 3.956962 4.083787
v 2.963802 3.717309 3.986500
v 2.949410 3.752661 3.960609
v 3.506294 3.895284 4.096387
v 2.878053 3.683778 3.979195
v 2.888274 3.644627 4.005763
v 2.779570 3.622271 3.990475
v 3.357102 3.921142 4.015762
v 2.811082 3.601341 4.011062
v 2.697226 3.530602 4.019527
v 2.684553 3.446563 4.073293
v 2.583692 3.416928 4.058612
v 2.607421 3.469567 4.028843
v 2.559001 3.432142 4.035138
v 2.535500 3.370077 4.075506
v 2.517264 3.419315 4.025484
v 1.990188 1.359177 5.386001
v -0.436338 2.848889 3.104224
v 2.733238 3.145603 4.314225
v 2.993414 2.419146 5.009679
v 0.416897 0.735492 5.141036
v 1.975703 1.371574 5.370461
v 2.914500 2.576070 4.847313
v 2.765226 3.275315 4.225895
v 2.970700 2.477030 4.955869
v -0.533074 2.735869 3.135314
v 2.928805 2.525491 4.909975
v -0.587940 2.622119 3.193214
v 0.348894 0.788025 5.090334
v 2.756066 3.326362 4.180711
v 0.307642 0.796958 5.057928
v 2.879515 2.672006 4.764309
v -1.440445 0.621743 4.398191
v 1.018461 3.847374 2.982751
v 2.743453 1.924514 5.288309
v 1.894230 1.400019 5.315921
v -0.310480 0.710729 4.836341
v 1.864886 1.418123 5.283531
v 2.705064 1.857319 5.329807
v 0.218365 0.562602 5.203172
v 1.742095 1.451138 5.213792
v -1.017867 1.951892 3.544042
v 0.847003 3.751989 2.980845
v 0.800488 3.711962 2.988745
v -1.143820 1.736586 3.655506
v 0.253683 0.803900 5.032513
v 2.705923 2.068751 5.162892
v -1.070218 1.919533 3.529138
v -1.848373 0.072556 4.644865
v -1.067910 1.906199 3.565722
v 0.145484 0.769852 5.004731
v 1.481227 1.439395 5.089511
v 0.319084 0.283612 5.470100
v -1.466532 1.166174 3.950007
v 0.061683 0.659281 5.053635
v 1.332208 1.430232 5.026373
v -0.022154 1.802596 4.113785
v 1.290465 1.477405 4.967248
v -0.069738 0.672873 4.979707
v 1.227447 1.494588 4.926348
v -1.867715 0.234237 4.510419
v 1.193924 1.502093 4.911757
v -0.183245 1.726550 4.099437
v 2.608783 1.792382 5.332633
v 0.952821 1.675744 4.643792
v -1.188365 1.603546 3.733476
v 0.919979 1.711467 4.616906
v 0.885840 1.737903 4.570633
v -0.257884 1.667132 4.112677
v 0.838820 1.808478 4.500530
v -0.375569 1.556602 4.146434
v 2.351134 1.760384 5.234987
v -0.148860 -1.179784 6.410164
v -0.179245 -1.183952 6.402508
v -1.917001 0.573648 4.220108
v 2.750118 2.993140 4.436273
v -1.396466 1.311424 3.862915
v -1.345238 1.358256 3.853206
v -1.779435 0.800446 4.099838
v -1.162821 1.661836 3.707560
v -0.284736 -1.220180 6.365587
v 2.158389 1.728067 5.172463
v -1.396189 1.296242 3.883006
v -0.728856 2.348205 3.373822
v -0.754814 2.313444 3.373787
v -0.427492 -1.193163 6.293828
v -0.671006 2.474095 3.290669
v -0.396162 0.729530 4.790219
v 0.424865 1.995613 4.166052
v -0.491727 -0.063185 5.376066
v -0.716877 2.370805 3.341958
v -0.486711 -0.039517 5.358207
v -1.935615 0.483406 4.276940
v 2.082716 1.346415 5.437049
v 2.040384 1.432756 5.350041
v -0.577858 0.844281 4.633520
v -0.439321 0.026884 5.328565
v -0.862651 2.128581 3.477629
v 0.126499 1.898632 4.112056
v -0.572445 -0.193173 5.419562
v -0.617985 -0.169993 5.391306
v -0.936396 -1.612833 6.412408
v -0.142841 0.679552 4.940461
v -0.684666 -0.126669 5.334003
v -1.080192 0.342680 4.778877
v -0.207090 0.692505 4.900053
v -0.295046 0.696630 4.878552
v -1.128585 -1.694023 6.367297
v -0.856820 -0.116551 5.259974
v 0.271570 0.483872 5.288796
v -0.955707 -0.052164 5.171279
v -0.975174 -0.019726 5.100095
v -0.972120 0.013302 5.069593
v -0.967584 0.054558 5.066242
v -0.928977 -1.248900 6.105081
v -1.005332 0.130621 4.988084
v -0.953633 -1.253038 6.094139
v -1.028085 -1.274232 6.079347
v -1.020532 0.242221 4.909701
v -1.216153 0.512367 4.582807
v -1.278956 -1.438123 6.084039
v -1.352551 0.310521 4.683605
v -1.165194 -1.678639 6.341835
v -1.293471 0.624019 4.458979
v -1.422636 0.275296 4.679775
v -1.480317 0.264309 4.657505
v -1.337348 -1.531130 6.146266
v 0.653279 3.634359 2.985228
v -1.419095 -1.558620 6.110956
v -1.461327 -1.562659 6.106271
v -1.415398 -1.635601 6.197247
v 0.508009 3.563745 2.979588
v -1.460675 -1.616272 6.165040
v 0.393990 3.540856 2.921509
v -1.486832 -1.577164 6.119956
v 2.785280 3.053133 4.391966
v 2.768035 3.106305 4.351534
v 0.170732 3.450169 2.912777
v 0.100395 3.402287 2.911257
v 0.071123 3.386468 2.898667
v 2.991571 2.449065 4.990982
v 0.005368 1.823247 4.112709
v 2.413847 2.646042 4.570317
v -0.281634 1.691376 4.091805
v -0.035480 1.862246 4.082957
v 1.971502 1.394064 5.354889
v 0.294052 0.649270 5.179835
v 0.280660 0.609977 5.202710
v -0.336095 1.676265 4.086958
v 2.893341 2.347310 5.025822
v 2.372128 2.623421 4.569206
v -1.551697 0.239007 4.651945
v 1.995011 1.446572 5.324542
v 2.804077 2.353422 4.977811
v 2.866222 2.350614 5.011500
v -0.959712 1.990900 3.539112
v 2.752915 1.976092 5.254678
v 2.846940 2.713073 4.717537
v 2.372950 2.653013 4.546658
v -0.094716 1.803568 4.089177
v 2.377992 2.577236 4.607837
v -1.124220 1.786336 3.634255
v -1.563213 0.439060 4.488893
v 1.933898 1.404451 5.328043
v 2.353291 2.600336 4.581189
v 2.336854 2.529249 4.635340
v 2.345933 2.568227 4.602408
v -1.521349 0.605894 4.376952
v 2.103252 1.676510 5.192729
v 0.252249 0.622243 5.174139
v 2.028190 1.613654 5.214113
v 0.222573 0.523458 5.240429
v 2.724130 3.377502 4.144045
v 2.634955 2.662418 4.662408
v 2.625329 2.142696 5.059678
v 2.049828 1.537570 5.273503
v 2.050674 1.502005 5.303384
v 2.009117 1.495904 5.289449
v 2.628858 2.642449 4.677334
v -1.575261 0.525896 4.419359
v -1.248048 1.474368 3.817230
v 2.219428 1.396102 5.466103
v 2.561851 2.590891 4.681732
v -1.471497 0.694382 4.340434
v -1.459041 0.637278 4.380860
v 2.732881 3.222265 4.261370
v 2.544046 2.604584 4.659173
v 2.017091 1.562738 5.250403
v -1.188667 1.579026 3.766692
v 2.150828 1.359684 5.465252
v 2.183040 1.387716 5.457596
v 2.095497 1.364774 5.434642
v 2.782684 3.463470 4.090990
v 0.175783 0.518474 5.222344
v 0.163965 0.491141 5.240254
v -1.135839 1.708843 3.684113
v 2.598269 2.358487 4.880005
v -1.803389 0.412218 4.402279
v -1.403469 1.250897 3.924749
v 1.972724 1.470372 5.298938
v -1.786621 0.448446 4.386769
v 2.111053 1.840721 5.071861
v -0.585463 1.336677 4.224544
v -0.803628 2.224500 3.432395
v 2.122643 1.794331 5.106532
v 2.529272 2.340599 4.868778
v -0.646616 1.343926 4.212463
v -0.761818 2.293203 3.393660
v 2.087307 1.823315 5.072958
v -1.662280 0.146015 4.678654
v -0.696283 1.278258 4.233295
v 0.160431 0.577416 5.166571
v 2.521894 1.790791 5.293774
v 0.122047 0.533009 5.185325
v 2.577376 2.198522 4.994594
v 0.364831 0.312921 5.476196
v -1.905593 0.170538 4.542543
v 0.089888 0.501495 5.196263
v 2.528929 2.194595 4.981779
v 0.377676 0.276562 5.502721
v -0.664193 0.918198 4.528518
v 0.347870 0.275675 5.493123
v 0.172395 0.667126 5.109297
v 0.645612 1.949355 4.310942
v -1.137301 0.431507 4.690288
v 2.410686 1.764909 5.260101
v 2.509775 2.233587 4.938358
v 0.359997 0.329616 5.461741
v -1.917564 0.126275 4.581502
v 0.152414 0.637849 5.121053
v 0.546113 2.000999 4.218273
v -1.151118 0.468292 4.653263
v 2.340172 1.804870 5.207933
v -1.843605 0.273420 4.492271
v 0.383816 0.379528 5.427001
v -1.160393 0.503449 4.630261
v 0.461294 2.027985 4.165922
v -1.851617 0.275706 4.481143
v 2.288198 1.780256 5.200970
v 0.373271 1.977399 4.156481
v -1.883972 0.196376 4.540435
v -0.712937 0.972758 4.451548
v 0.089357 0.577868 5.141495
v 0.237720 1.977553 4.116792
v -0.736814 1.019310 4.408301
v 2.232719 1.771011 5.176582
v 2.470599 2.206980 4.945051
v -0.708125 1.237329 4.251828
v 0.079403 0.605924 5.113070
v 2.173110 1.772601 5.146551
v 0.325331 0.229723 5.523408
v 2.516883 2.553181 4.695618
v 0.056096 1.858799 4.108471
v -1.871807 0.494062 4.308298
v 0.122028 0.731608 5.022232
v 0.119388 0.696296 5.062971
v -0.128742 -1.163604 6.410711
v -1.885033 0.513952 4.289986
v 2.114201 1.745401 5.146569
v 2.146902 1.803648 5.112334
v 2.797441 2.828850 4.603828
v 0.086894 0.645058 5.083327
v -1.202839 0.611663 4.516875
v 0.307826 0.424954 5.351796
v 2.117449 1.753322 5.139853
v 2.744087 2.855067 4.556100
v -1.939357 0.534957 4.237231
v -1.235904 0.667945 4.458442
v 0.027481 0.621218 5.075612
v -1.880922 0.620243 4.207850
v -1.882055 0.671118 4.158920
v -0.758898 -1.427853 6.327654
v 0.205214 0.414154 5.324640
v 2.667095 2.707675 4.640777
v 2.096159 1.387946 5.417193
v 2.134659 1.383334 5.438094
v 0.268351 0.571383 5.223470
v 0.203374 0.489967 5.260396
v -1.347628 0.716241 4.371641
v 0.256270 0.419083 5.340077
v 2.061967 1.406173 5.383767
v -1.392526 0.647227 4.398114
v 2.012801 1.383167 5.381771
v 2.594778 2.651893 4.654550
v 0.242499 0.460896 5.303573
v 2.020288 1.414851 5.360040
v 2.548502 2.673398 4.614257
v -1.405894 0.711256 4.353099
v 0.108680 0.385056 5.293633
v 0.174156 0.370965 5.334671
v 0.067235 0.402378 5.261817
v 2.510738 2.648503 4.612874
v 0.168607 0.435922 5.286612
v 0.754096 3.692195 2.984729
v 2.466694 2.665272 4.579628
v 2.462428 2.714189 4.546949
v 0.134818 0.438529 5.267681
v 2.711281 2.956935 4.464919
v 2.518904 2.574984 4.673167
v 0.068012 0.437856 5.239106
v 0.073057 0.477268 5.204881
v -1.495785 -1.605989 6.135635
v 0.324982 3.503321 2.938833
v 0.004996 0.396592 5.240688
v 0.134820 3.440926 2.892258
v 2.464684 2.565455 4.656554
v -0.033519 0.386428 5.231532
v 2.452078 2.599102 4.624017
v -0.108809 0.316847 5.245674
v 2.416306 2.563235 4.637860
v -0.219332 0.251155 5.252271
v -0.290874 0.238257 5.238492
v -0.486892 -0.091445 5.405985
v -0.309079 0.169589 5.273996
v -0.345335 0.176004 5.262965
v -0.370863 0.122570 5.284403
v -0.454029 0.057713 5.306846
v -0.217603 0.672977 4.931797
v -1.340114 0.388749 4.617281
v 0.356803 0.655038 5.183580
v -0.445012 2.839138 3.093242
v 3.017224 2.448956 4.993279
v 2.785328 3.379305 4.148766
v 2.969383 2.495908 4.924002
v -0.486628 2.798336 3.091410
v -1.473251 0.335996 4.596191
v -0.581318 2.657598 3.196498
v -1.491742 0.368903 4.561877
v -0.643147 2.538217 3.261534
v -0.642340 2.497250 3.239591
v 0.254548 0.814364 5.004588
v -0.931193 2.025597 3.515493
v 2.861459 2.808170 4.629482
v -0.306160 1.575572 4.152497
v -0.346348 1.573727 4.143383
v -1.504291 0.502348 4.453769
v -0.971425 1.993823 3.515531
v -0.401365 1.527483 4.154750
v 2.761697 2.306734 4.981316
v 0.849085 3.765910 2.954006
v 2.779536 2.053513 5.185858
v 0.799793 3.744571 2.937831
v -1.147353 1.764209 3.626980
v -1.120036 1.871332 3.542057
v -1.160799 1.828293 3.546915
v 1.528265 1.427342 5.091164
v -1.444386 1.195213 3.935565
v 2.624007 2.197474 5.009076
v -0.421226 0.752011 4.763989
v 2.397923 1.388268 5.541809
v 1.324720 1.454922 5.004357
v -1.578280 1.024211 4.021022
v -1.647562 0.941369 4.050671
v 2.342015 1.408844 5.499044
v 2.801581 2.852239 4.585012
v 0.282785 0.229266 5.495365
v 0.239775 0.182431 5.499702
v 1.206294 1.479627 4.906871
v 2.325626 1.418021 5.484925
v -1.210441 1.548783 3.770569
v 0.249241 0.223683 5.476694
v 2.759307 2.874161 4.535175
v -1.270008 1.438578 3.822904
v 2.778053 3.034370 4.408343
v -0.652066 0.932319 4.504117
v 0.872155 1.786526 4.547079
v -1.701041 0.896260 4.043056
v -0.064286 -1.116906 6.385493
v -1.726609 0.860433 4.074131
v -1.384218 1.321178 3.866262
v -1.273432 1.455645 3.799410
v 0.798526 1.824960 4.453217
v -0.203434 0.168464 5.309185
v -1.419545 1.270976 3.878716
v -0.069117 -1.042472 6.303539
v -1.863045 0.716885 4.116752
v -1.429077 1.231296 3.913143
v -0.694753 1.023047 4.405066
v 2.471771 1.737091 5.300832
v -0.336673 -1.271757 6.370797
v -1.949214 0.622563 4.152273
v -1.917633 0.411581 4.334713
v -0.362646 -1.237772 6.354229
v -0.701512 2.405167 3.322324
v -0.396813 -1.255128 6.343022
v -1.232447 0.550315 4.533008
v -0.803840 2.240228 3.404726
v -0.429031 -1.176105 6.284936
v -0.420506 -1.153850 6.263518
v -0.842118 2.171371 3.438417
v -1.323977 0.594756 4.462041
v 0.256764 1.913936 4.148088
v 0.197573 1.890283 4.139650
v -1.992622 0.539481 4.200525
v 0.095237 1.878447 4.109667
v 0.111739 1.821847 4.143584
v 0.072280 1.829820 4.128929
v -0.802492 -1.534247 6.382387
v 0.286046 0.575022 5.224432
v 0.575382 3.600225 2.970009
v 0.306241 0.497447 5.278059
v -0.804946 -0.116184 5.260081
v 0.269056 0.518185 5.260793
v -1.063248 -1.723717 6.407746
v -1.070147 -1.726681 6.396537
v -0.867731 -0.134162 5.228328
v -0.899020 -0.128781 5.201520
v -1.135704 -1.703399 6.350534
v 0.393401 0.702319 5.156388
v -0.975833 -0.041689 5.096548
v -0.697936 -1.262319 6.225077
v -0.708128 -1.255610 6.211583
v 0.187564 3.468481 2.883949
v -0.723062 -1.250000 6.178377
v 0.141369 3.446109 2.889557
v 0.101219 3.409081 2.890228
v -0.834817 -1.257949 6.150260
v -0.899623 -1.240777 6.085890
v -0.321351 2.959294 3.040770
v -1.116669 -1.346268 6.082101
v -1.265201 -1.417807 6.081703
v -1.260078 0.354235 4.684437
v -1.379189 -1.644529 6.217864
v -1.352774 -1.538048 6.123340
v -1.510902 0.132949 4.736662
v -1.389550 0.236561 4.712372
v -1.497166 0.205341 4.691346
v -1.483097 -1.572610 6.107395
v -1.504507 -1.637018 6.143304
v -1.709124 0.104144 4.683741
v 2.776959 3.077108 4.372290
v -0.140419 -0.994256 6.264206
v -0.226584 -0.909591 6.171686
v -0.244413 -0.920212 6.147532
v 0.976482 1.657731 4.665572
v -0.266161 3.022275 3.054815
v -0.429326 2.866665 3.121047
v 2.833139 3.461057 4.112729
v 2.024432 1.476342 5.310841
v 0.353194 0.632136 5.195953
v 2.932835 2.548510 4.871084
v -1.426144 0.351303 4.605902
v 3.012872 2.429679 5.007159
v 1.928173 1.384253 5.336547
v 1.940246 1.367136 5.357599
v 2.978940 2.384470 5.030641
v 1.912024 1.374573 5.329190
v -1.533398 0.445412 4.489808
v -0.902000 2.074376 3.494907
v -0.913673 2.042343 3.514279
v 2.745044 3.310252 4.194371
v 2.184827 1.678078 5.217786
v 3.006454 2.465237 4.972337
v 2.875890 2.728845 4.707422
v 2.940448 2.348635 5.038824
v 2.161566 1.630980 5.242868
v 2.894330 2.323056 5.037615
v 2.114117 1.600069 5.244674
v 0.210853 0.596212 5.171579
v -1.507933 0.322591 4.599213
v 0.219886 0.638591 5.141652
v 2.802262 2.772780 4.645240
v -1.501382 0.275527 4.637268
v 2.788171 2.791823 4.624352
v 0.185256 0.614031 5.145406
v 2.104269 1.634441 5.220495
v 2.075155 1.601769 5.232902
v 0.951295 3.818212 2.971397
v 2.767500 2.355985 4.951627
v -1.507446 1.094801 3.996213
v 2.081846 1.505654 5.305305
v 2.733397 2.337036 4.947526
v -1.535307 1.070965 3.994356
v 0.158658 0.782943 4.999209
v 2.708928 2.283667 4.978977
v -1.388881 0.613984 4.419257
v -0.303314 1.647913 4.110531
v 2.757555 2.035662 5.209229
v -1.479199 0.568330 4.414848
v 2.703566 2.341529 4.932127
v 0.066298 0.683638 5.030403
v 2.656519 2.317699 4.929252
v 0.466127 0.362582 5.464970
v -0.442220 1.501692 4.160208
v -0.005766 0.642486 5.035926
v 2.656337 2.119304 5.095235
v 0.372281 0.238053 5.528189
v -1.514512 0.586669 4.392067
v -1.507950 0.533562 4.429904
v 0.412403 0.302940 5.491454
v -0.506192 1.450973 4.173387
v 2.625401 2.161088 5.040535
v -1.761662 0.086492 4.673620
v 0.461551 0.377692 5.455046
v 2.592822 2.241012 4.960742
v 2.632585 2.348495 4.900495
v 0.199619 0.297688 5.395126
v -0.646821 1.284871 4.238180
v -0.621723 1.261338 4.253760
v -1.944873 0.075316 4.597632
v 2.279848 1.411763 5.471649
v -1.945347 0.106597 4.573389
v 0.396713 0.419030 5.394202
v 0.344018 0.400294 5.384849
v -0.504925 0.805798 4.679557
v 2.277717 1.364610 5.506073
v 2.254903 1.396650 5.474942
v -1.854337 0.306163 4.453691
v -0.611589 0.882595 4.563307
v 2.568872 2.307213 4.900221
v 2.519408 2.273291 4.909524
v 0.285164 0.281018 5.447011
v 0.308078 0.358747 5.404807
v -1.898253 0.215704 4.499178
v 2.220936 1.350662 5.493667
v 0.145727 0.304102 5.364393
v -1.155481 0.374479 4.715271
v -1.128255 0.391682 4.724123
v -1.161550 0.428706 4.676646
v 2.228124 1.435187 5.429212
v 0.080195 0.326932 5.323140
v -1.210294 0.402050 4.668799
v 0.278664 0.319864 5.417181
v 0.313323 1.958554 4.146597
v -1.225394 0.465576 4.616345
v 2.126221 1.346342 5.455370
v 2.667901 1.804542 5.343230
v 0.321416 0.187618 5.545311
v -1.878802 0.344168 4.410935
v -1.205128 0.458720 4.635958
v 0.014392 0.358978 5.269579
v -0.741233 1.066886 4.367566
v 0.269389 0.157297 5.538815
v 2.633293 1.786865 5.340471
v 2.861737 2.858873 4.596177
v 0.266673 0.174132 5.526950
v 2.832165 2.825228 4.613872
v -1.858458 0.400379 4.377625
v 2.542659 1.753930 5.329148
v 2.484310 1.779120 5.282475
v 2.736626 2.888974 4.519462
v -1.268895 0.411355 4.634425
v 0.252684 0.263395 5.448212
v -0.074258 0.347693 5.237474
v -1.964303 0.565199 4.196005
v 0.245080 0.317682 5.405980
v 0.334909 0.417171 5.364087
v -1.696073 0.879740 4.077997
v -1.312268 0.324562 4.684824
v -1.753912 0.826916 4.093204
v -1.228578 0.605337 4.502485
v -1.307299 0.375270 4.648896
v -1.799222 0.771949 4.116272
v 2.308918 1.739874 5.225259
v -1.260471 0.607139 4.484240
v -1.882669 0.689368 4.137342
v 2.265097 1.730105 5.214211
v -1.267357 0.697430 4.424282
v 0.268589 0.367014 5.381910
v -0.196590 0.207236 5.289399
v 2.224734 1.730407 5.198272
v -1.320084 0.656300 4.420828
v 0.236692 0.341156 5.386655
v -0.815521 -1.555123 6.390874
v -1.852765 0.460107 4.341259
v -1.934643 0.437639 4.310213
v -1.466508 0.169236 4.735434
v -0.248254 0.203096 5.271556
v 2.205174 1.707755 5.203689
v -1.914632 0.484158 4.288012
v -0.402958 0.003994 5.348067
v -1.433942 0.221039 4.710636
v -1.453645 0.227200 4.698638
v 2.146752 1.413098 5.410939
v -0.452290 -0.109660 5.426364
v -1.957556 0.498453 4.247496
v -1.396828 0.342244 4.638197
v -0.445089 -0.046166 5.366828
v 0.531521 3.598252 2.937483
v -0.374611 0.081061 5.308640
v 2.038937 1.353411 5.412654
v -1.531558 0.216339 4.670714
v -1.600702 0.191459 4.669898
v -1.606863 0.145325 4.689501
v -0.125046 3.230686 2.923573
v -0.170117 -0.967754 6.242362
v -0.194231 -0.956992 6.211781
v 1.314639 4.118595 2.893065
v 1.265994 4.060671 2.892415
v 1.261776 4.060260 2.930544
v 1.171914 3.974719 2.956256
v -0.206691 -0.945321 6.185616
v -0.272109 -0.942521 6.140149
v -0.369565 -1.080545 6.203626
v 3.047808 3.658261 4.049201
v 2.916073 3.571832 4.058294
v 2.943267 3.567773 4.069182
v 3.846983 3.907500 4.212500
v -0.196198 3.104562 3.020474
v 3.732995 3.873368 4.191404
v 1.169964 1.510383 4.883381
v 3.643189 3.816827 4.185102
v 3.430234 3.819944 4.102899
v 3.219736 3.732455 4.071945
v 3.249247 3.775130 4.058769
v 3.148141 3.701300 4.066072
v 3.095141 3.707604 4.039913
v 3.917154 3.995829 4.190774
v 3.180082 3.781524 4.029237
v 3.868019 3.965468 4.191359
v 2.997279 3.609242 4.059394
v 3.730740 3.912915 4.173010
v 2.943689 3.621008 4.039000
v 2.900457 3.613572 4.030814
v 2.794603 3.434340 4.118165
v 3.403249 3.844749 4.078787
v 2.855489 3.518562 4.073574
v 2.845876 3.534546 4.059964
v 2.798444 3.490610 4.072861
v 2.840886 3.570080 4.039786
v 3.341793 3.842109 4.056419
v 1.368899 4.195364 2.852433
v -0.321796 -0.964113 6.155098
v 1.437326 4.288606 2.835025
v 1.354729 4.161760 2.891459
v -1.338583 0.421368 4.583061
v -0.427649 1.428035 4.203684
v 0.035871 0.724408 4.970798
v -1.207198 1.582661 3.728302
v 2.229154 1.510473 5.353900
v 2.791100 2.926375 4.480401
v 2.716839 1.812329 5.349020
v 2.740228 2.930937 4.483467
v 3.046996 2.444212 4.988895
v -1.276061 1.423025 3.839996
v -0.259030 -1.216072 6.370414
v 2.792381 2.965267 4.451701
v -0.482805 1.368545 4.225720
v -1.478561 0.412139 4.524867
v -0.637610 1.232784 4.265082
v 0.147471 0.255075 5.393836
v -1.789696 0.020637 4.688810
v -1.169575 1.729027 3.631889
v 2.145818 1.569434 5.276632
v -0.423702 -1.277408 6.325936
v -1.868592 0.013505 4.659039
v -1.898727 0.028146 4.639573
v -0.429386 -1.215746 6.299877
v -1.430631 1.258261 3.874022
v -0.376793 0.721926 4.809527
v 0.074413 0.278413 5.344420
v -0.429944 -1.230520 6.302946
v -0.690932 -1.339641 6.276013
v -0.005493 0.265113 5.310961
v 2.032882 1.327495 5.415534
v -0.778696 -1.509163 6.362853
v 2.002750 1.337181 5.400270
v -0.697892 2.402195 3.293740
v 1.117673 3.934609 2.942135
v -0.716009 -1.424241 6.324602
v 1.944413 1.336716 5.356379
v -0.673599 2.454004 3.272122
v -0.732061 -1.438062 6.329504
v 1.882503 1.384804 5.301176
v 0.894245 3.809610 2.912869
v -0.578034 0.866707 4.580752
v 0.907215 3.795970 2.969468
v -1.936797 0.361922 4.357893
v -0.618431 0.916290 4.525301
v -0.790672 2.273728 3.379481
v 1.765842 1.440355 5.224566
v 2.838389 2.258914 5.043038
v -0.900859 -1.644301 6.411624
v 1.678759 1.423579 5.174209
v -0.657920 0.946408 4.478376
v -0.223755 0.121746 5.329686
v -0.889770 2.105621 3.475659
v 0.399702 0.197007 5.555312
v -1.800011 -0.256732 4.903114
v 0.380789 0.150773 5.576409
v -0.972916 -1.743907 6.446248
v -0.911629 2.073919 3.464823
v -1.043195 -1.724232 6.420214
v 1.633675 1.433325 5.152011
v 0.465252 0.433682 5.395397
v -0.590709 -0.186295 5.406466
v -0.350737 0.003824 5.360810
v -0.621148 -0.179782 5.381016
v 0.460200 0.305745 5.491816
v -0.639366 -0.154969 5.359698
v -1.831549 0.781079 4.057097
v -0.660895 -0.156173 5.328582
v 2.758024 2.081229 5.147718
v -0.254370 -0.926261 6.143336
v -0.666195 -0.124486 5.347188
v -1.834291 0.755851 4.089945
v -0.717447 -0.129662 5.315896
v -0.446659 -0.167232 5.456669
v -0.476269 -0.194711 5.455530
v 2.789161 2.283106 5.010415
v 1.350783 1.417180 5.029638
v -0.766950 -1.239715 6.145537
v 1.311661 1.428311 4.995149
v -1.978331 0.619449 4.128242
v -0.796709 -1.254447 6.170345
v -0.545983 -0.192739 5.434951
v 0.248528 0.134838 5.539557
v 1.275856 1.462499 4.953756
v -0.137937 0.694693 4.909330
v 0.632454 3.645985 2.940508
v -2.007298 0.369091 4.318834
v 0.436911 3.563078 2.912564
v 0.924496 1.681130 4.610594
v -0.987024 -1.266816 6.065680
v 2.414596 1.467007 5.480952
v -1.023710 -1.284657 6.059027
v -1.043725 -1.293643 6.065625
v -0.062065 -1.137292 6.398850
v -2.054174 0.462465 4.219591
v -1.061427 -1.297660 6.089433
v 0.367778 3.530410 2.911992
v 2.400484 1.495546 5.446824
v -1.077620 -1.321153 6.076109
v -0.104064 -1.166623 6.414906
v -0.088774 -1.204216 6.420113
v 0.225334 3.465010 2.924810
v -0.061585 1.740234 4.129975
v 0.752423 1.862278 4.417163
v 0.732952 1.862440 4.399237
v -1.029054 0.232479 4.867579
v 0.046019 3.368143 2.907650
v 0.025353 3.354290 2.892231
v -0.286958 2.992724 3.040147
v -1.257930 -1.665618 6.263681
v -0.356352 2.928383 3.053431
v -0.409731 2.869493 3.068725
v -1.159880 0.313281 4.742062
v 0.498804 1.984086 4.201178
v -1.237699 0.319854 4.708876
v -1.319273 -1.502818 6.098238
v -0.508027 2.772576 3.120772
v 2.185878 1.342908 5.484383
v -1.289905 0.280074 4.712241
v -1.298714 -1.471510 6.090150
v 2.652946 1.760101 5.349968
v -0.605734 2.580392 3.210436
v -0.624961 2.554771 3.230371
v 2.624023 1.724107 5.354894
v 0.324537 1.916185 4.163224
v -1.419020 -1.675773 6.200221
v -1.468171 0.112094 4.766233
v -1.523820 -1.617046 6.110418
v 0.425927 0.464338 5.353541
v -1.118793 1.881674 3.521801
v 0.332873 0.612334 5.207127
v 0.417661 0.435317 5.386017
v 2.243767 1.622027 5.276593
v -1.553399 0.113276 4.723509
v 2.895936 2.905264 4.561023
v -1.495949 1.124077 3.954516
v -1.510465 1.101597 3.962834
v 0.315833 0.536749 5.250222
v 2.780842 3.122367 4.337818
v 0.389323 0.675716 5.169692
v -1.539033 1.067603 3.975776
v -1.699430 -0.121163 4.844943
v -1.707614 -0.083491 4.815042
v 2.949367 2.529184 4.893660
v -1.656222 0.941747 4.029436
v -1.200277 1.613439 3.697179
v 0.354508 0.800739 5.049964
v -1.829553 -0.203727 4.848445
v 0.288418 0.805342 5.035991
v 2.925974 2.663176 4.757667
v 0.284657 0.814900 5.007618
v 0.206728 0.808372 4.987136
v 2.912732 2.785644 4.661930
v 2.905960 2.870727 4.599815
v -1.245961 1.501319 3.778818
v 0.036820 0.666354 5.029581
v 2.345534 1.712408 5.252155
v 0.022451 0.678139 5.009437
v -0.468717 1.409495 4.208745
v 0.111967 0.756300 4.991282
v 2.285850 1.674808 5.250726
v 3.050908 2.385237 5.039115
v -0.346027 1.526789 4.168420
v 3.010314 2.385866 5.037428
v 2.227430 1.663331 5.241022
v -0.425492 -1.241854 6.314107
v 0.004343 0.701877 4.977248
v -0.401269 1.478827 4.177053
v -1.157774 1.696648 3.675779
v 2.896982 3.453127 4.138064
v 2.851440 3.421946 4.142018
v 2.255237 1.473209 5.400015
v -0.519847 1.351772 4.227435
v 2.818715 3.374135 4.158691
v -1.293800 0.564482 4.490332
v -0.568016 1.310207 4.237745
v -0.063051 0.699900 4.937912
v 2.208426 1.477158 5.376348
v -1.383651 0.563030 4.453600
v 2.781696 3.267621 4.233504
v 2.185360 1.437958 5.403494
v 2.153645 1.447297 5.377316
v 2.795857 3.319571 4.195318
v 2.793705 1.931070 5.284608
v -1.455477 0.486101 4.477922
v 2.760968 1.863305 5.331708
v 2.091141 1.413895 5.382592
v 2.812737 1.984037 5.250448
v 2.726973 2.114271 5.113885
v 2.225195 1.585552 5.298347
v -0.674861 0.965244 4.456758
v -0.689587 1.098678 4.349984
v 2.167769 1.596894 5.268836
v -1.422601 0.571270 4.431572
v 0.007212 0.341484 5.275394
v 2.097252 1.555741 5.268893
v -1.456541 0.527814 4.446419
v 2.111615 1.494855 5.319790
v 2.142141 1.464951 5.355395
v -1.221071 0.363166 4.690651
v -0.690839 1.182551 4.286202
v -0.660483 1.126947 4.330527
v 2.948899 2.894148 4.596856
v 2.108378 1.438983 5.365171
v -0.684251 1.227908 4.261357
v 2.916872 2.899909 4.580375
v -0.160465 0.200471 5.302703
v 2.678887 2.150786 5.062356
v -1.813566 0.032108 4.674545
v 0.666718 1.888803 4.344640
v -1.241186 0.386605 4.662828
v -1.243289 0.566858 4.516544
v 0.637067 1.901251 4.320013
v 2.064693 1.443844 5.343732
v 2.075284 1.466947 5.329573
v 2.123701 1.536614 5.291472
v -1.303318 0.462129 4.562072
v 0.571482 1.947783 4.252337
v 0.575266 2.000610 4.233383
v 2.672989 2.193375 5.023738
v 0.459463 1.958527 4.192850
v 0.412345 1.954413 4.176153
v -0.089961 0.278917 5.270628
v 0.358955 1.945166 4.161591
v 1.977704 1.332002 5.392478
v -0.148034 0.261927 5.267806
v 1.956903 1.347592 5.366281
v 2.861550 2.772964 4.667844
v 0.697035 3.668742 2.965859
v 2.405392 1.415553 5.517744
v -1.907528 0.279405 4.440095
v 0.217892 1.855852 4.159335
v -0.266399 0.142309 5.301565
v 2.388280 1.432347 5.497077
v -1.945276 0.193407 4.485067
v -1.951701 0.240994 4.441116
v 2.680469 2.234443 4.998985
v -1.900845 0.364525 4.378991
v 0.329351 0.582014 5.222007
v -1.537638 0.147300 4.710905
v -0.392002 -0.033128 5.373351
v 2.402898 1.317932 5.590561
v 0.388543 0.448959 5.357159
v -1.548136 0.162448 4.696849
v 2.640528 2.267264 4.957120
v -1.943063 0.307339 4.395697
v 2.448387 1.394570 5.552939
v 2.402121 1.358242 5.559425
v 2.614498 2.288270 4.926973
v 0.346087 0.444995 5.337329
v -0.419776 -0.090446 5.413014
v -1.934653 0.153640 4.531189
v 2.386374 1.329753 5.576956
v 0.475812 0.409432 5.423213
v 2.367619 1.348707 5.552621
v 2.861376 2.885314 4.569650
v -1.791903 -0.209980 4.879196
v 0.362753 0.181452 5.561930
v 0.342526 0.149052 5.572152
v -1.971688 0.121324 4.533908
v -1.819898 -0.224693 4.876054
v -1.847733 -0.265505 4.894594
v 2.367788 1.378839 5.533255
v -0.318720 0.120079 5.296208
v 2.305019 1.374271 5.504699
v 2.317594 1.362862 5.521453
v -0.333197 0.059174 5.329721
v 2.336979 1.323917 5.554055
v 0.248150 0.091136 5.568151
v -1.785444 0.818310 4.058679
v 2.250842 1.345340 5.506529
v -1.731655 0.056876 4.693635
v 0.082367 0.707599 5.019804
v 0.045158 0.700826 4.999945
v 2.363113 1.461605 5.460415
v 2.320454 1.442032 5.456987
v 0.055804 1.800823 4.136855
v 0.213442 0.256615 5.429120
v -1.905686 0.684317 4.120012
v -1.736265 -0.113930 4.824193
v 0.202568 0.217984 5.451580
v -1.914510 0.623269 4.177979
v 2.266485 1.438009 5.441186
v -0.125849 1.763506 4.097648
v -1.765303 -0.142648 4.834160
v -0.134341 1.733396 4.109414
v -1.792063 -0.182249 4.856199
v -1.247674 0.483728 4.576162
v -1.264718 0.431990 4.618549
v -0.237784 1.619819 4.142921
v -0.260720 1.594415 4.153467
v -1.995847 0.413621 4.292763
v 2.406549 1.723217 5.276852
v -1.980603 0.504396 4.231841
v -1.997825 0.460038 4.255415
v -2.029062 0.487176 4.220349
v 0.086520 0.759277 4.964476
v -0.118539 -1.013283 6.265706
v 2.758778 1.819067 5.351308
v -0.145270 -1.012369 6.228738
v 2.072056 1.315639 5.432683
v -1.246025 1.516156 3.744288
v 3.021603 2.470045 4.953928
v -1.291798 1.408152 3.810728
v -0.398509 1.412795 4.217871
v 1.958453 1.306967 5.379809
v 3.020726 2.350255 5.051199
v 1.913154 1.356887 5.327995
v 2.956706 2.279640 5.057315
v 2.910548 2.289330 5.049241
v -1.182314 1.666788 3.673820
v 0.047407 0.242910 5.350288
v 2.816823 3.307421 4.206885
v -1.185228 1.712917 3.617238
v -0.434691 -1.228572 6.285819
v 2.790679 3.236852 4.252431
v -1.443160 1.227264 3.886497
v 2.832926 2.015573 5.224918
v -0.686228 -1.360151 6.285780
v -1.414937 1.279314 3.855079
v 2.802495 2.045563 5.195323
v 1.046406 3.885046 2.938180
v -1.474042 1.175715 3.918879
v 2.801049 1.907821 5.301741
v -0.671897 -1.410903 6.315886
v -0.682903 2.426218 3.278506
v -1.983737 0.221387 4.433475
v 0.557947 0.384560 5.460909
v -0.462582 0.808697 4.659592
v -0.486104 0.814682 4.653742
v -0.729986 2.348087 3.332265
v -0.532243 0.834185 4.622181
v -0.803736 -1.607965 6.405894
v -0.850720 -1.606310 6.402837
v -0.748092 2.318084 3.334594
v -0.869775 -1.641282 6.410922
v 2.839089 2.283516 5.034220
v 0.481195 0.280722 5.503525
v 2.745259 2.212476 5.031986
v -0.797346 2.268663 3.353062
v -0.811562 2.230055 3.394597
v -0.943599 -1.666003 6.428033
v -0.838221 2.190544 3.412697
v 1.459497 1.416298 5.070242
v 2.491888 1.367015 5.581898
v -0.763759 2.302100 3.339766
v 1.392028 1.410564 5.036719
v 0.364203 0.114544 5.591106
v -0.898753 2.093515 3.445197
v 0.263059 0.040853 5.606209
v 1.291862 1.427397 4.978394
v -0.250232 0.711885 4.852187
v -0.776882 -0.139547 5.243219
v 0.638956 3.663819 2.908928
v -0.871285 -1.244666 6.096736
v 2.512065 1.352380 5.595083
v 0.573140 3.613916 2.941498
v 0.858526 1.775949 4.509920
v 2.416160 1.257489 5.628218
v -0.001206 -0.133256 5.624386
v 0.000526 -0.120283 5.616470
v -1.123630 -1.362262 6.068793
v -1.173941 -1.390246 6.058054
v 0.705183 1.858353 4.377191
v -1.242734 -1.408114 6.065546
v 2.250486 1.298598 5.515077
v 0.632411 1.881699 4.323814
v -1.188840 -1.700832 6.297288
v -2.037351 0.427069 4.252588
v 2.224474 1.321347 5.507773
v 0.599558 1.942785 4.276953
v 0.335138 3.514322 2.893838
v 0.277458 3.486942 2.903960
v -1.214536 -1.668041 6.291366
v 2.181587 1.312108 5.483202
v -0.174664 -1.230690 6.396725
v -2.029401 0.273748 4.366281
v -1.302452 -1.659175 6.248837
v 0.504270 1.955295 4.210252
v -0.059078 -1.068659 6.330041
v -1.349816 -1.671816 6.228931
v -1.030612 0.176416 4.902394
v 2.568114 1.714898 5.351828
v 2.508128 1.672606 5.346556
v -0.238958 3.015939 3.028230
v -1.046360 0.269502 4.833416
v 2.454842 1.701845 5.308802
v -1.063095 0.235547 4.815855
v 2.465492 1.647653 5.338934
v -1.063270 0.293837 4.808595
v -1.385873 -1.555567 6.111302
v -1.106365 0.324791 4.761883
v -1.126375 0.291072 4.765116
v -1.483497 -1.577324 6.075383
v -0.378591 2.905069 3.055247
v 0.218452 1.814473 4.178308
v -0.466706 2.825100 3.077700
v -0.507795 2.770275 3.090544
v -1.541999 -1.671772 6.127743
v -1.561129 -1.670300 6.115841
v -1.544201 -1.646170 6.116657
v -1.514501 -1.595882 6.072477
v -1.405135 0.179962 4.740185
v 0.376101 0.621595 5.200752
v -0.555401 2.698993 3.154452
v 3.060047 2.983112 4.563903
v 0.425003 0.720552 5.145247
v -1.176118 1.777823 3.568545
v -1.158545 1.839992 3.531280
v 0.336701 0.803975 5.032386
v -1.487301 1.142356 3.945860
v 2.980092 2.512383 4.896713
v 0.208198 0.823941 4.936429
v 2.943895 2.552945 4.860021
v -1.714451 0.029556 4.710615
v -1.732460 0.003914 4.721285
v -1.861068 -0.200707 4.813660
v -1.815159 -0.110024 4.768916
v -0.177567 -0.988601 6.209282
v -0.212402 -0.948469 6.138462
v -1.324363 0.484897 4.532294
v -0.310482 1.495492 4.195795
v 2.295916 1.467222 5.419442
v -1.395675 1.311431 3.848786
v -0.363604 1.464600 4.195443
v -0.357321 -1.291732 6.366462
v -0.018986 0.705891 4.957569
v 2.272459 1.523837 5.362838
v 2.906339 3.392164 4.177958
v 2.294172 1.562397 5.341131
v -1.362314 0.442915 4.546692
v 2.880287 3.408700 4.159888
v 2.935257 2.313931 5.050394
v -0.687552 -1.431286 6.333703
v -1.396398 0.406624 4.564647
v -1.432051 0.418938 4.536381
v -0.739990 -1.496950 6.356637
v 2.860381 3.356738 4.185916
v -0.774609 -1.471240 6.344127
v -0.788942 2.281056 3.362407
v -1.320080 0.516259 4.511271
v 2.239896 1.547787 5.329614
v -0.598190 1.249079 4.264910
v 1.099812 3.940347 2.878672
v 2.182108 1.515101 5.323985
v -1.375221 0.504929 4.493198
v 2.158631 1.521230 5.313645
v -1.077092 0.275297 4.799196
v 2.182287 1.490004 5.349595
v 0.947856 3.828118 2.942930
v 1.983295 1.313604 5.398429
v -1.168104 0.346182 4.721673
v 2.727260 2.161871 5.066587
v -0.108929 0.182432 5.327903
v -1.448993 0.457304 4.499388
v -0.173631 0.127589 5.345852
v -0.695855 1.050965 4.383697
v -0.171099 0.093693 5.366996
v 2.767649 2.258808 5.014916
v 1.233016 1.472280 4.926223
v 0.517307 0.381192 5.458864
v -1.314889 0.294248 4.697464
v 2.711943 2.237983 5.007741
v 0.525739 0.400384 5.440709
v -0.623260 1.173100 4.302918
v -1.444735 0.109530 4.773495
v -1.930400 0.053391 4.616936
v -1.962321 0.043388 4.596250
v 2.667427 2.176195 5.035343
v 0.694405 3.691420 2.924174
v 0.442342 0.256297 5.523623
v -0.241983 0.078567 5.347751
v 0.353172 0.128902 5.584007
v -0.294695 0.028603 5.358949
v 2.461916 1.361397 5.579826
v -1.985470 0.257298 4.404692
v 2.988226 2.908846 4.598691
v 0.294883 0.088521 5.585192
v 3.031404 2.960827 4.576909
v 2.490435 1.445431 5.518708
v -1.969570 0.318668 4.369460
v 0.502086 3.599754 2.911380
v -1.719479 -0.187203 4.886902
v 2.499244 1.408821 5.551236
v -1.723686 -0.225931 4.909242
v 0.289799 1.872842 4.171327
v 3.025637 2.997100 4.539970
v -1.513310 0.080355 4.767046
v 2.973377 2.956491 4.554300
v -2.007284 0.135145 4.492160
v 2.432400 1.438388 5.508427
v -1.658001 -0.065183 4.814431
v 0.221920 0.058275 5.580225
v -0.366595 -0.094984 5.424772
v -0.408028 -0.115172 5.434842
v -0.369512 -0.136212 5.449539
v 2.456619 1.483895 5.479177
v -1.673204 -0.030904 4.783320
v 0.153637 1.806552 4.166308
v -1.713367 -0.021199 4.756504
v -1.861092 -0.314018 4.922674
v 2.383946 1.542193 5.391969
v -0.382872 -0.068226 5.397758
v -0.986378 1.980347 3.521639
v -1.577843 0.115893 4.709465
v 0.152683 0.226777 5.414671
v 0.211478 0.157099 5.498322
v -1.867926 -0.260706 4.875763
v -1.893215 -0.315848 4.910007
v 2.360493 1.522508 5.404022
v 2.924949 2.596993 4.820404
v -1.161338 1.789248 3.579537
v 2.931064 2.735758 4.700264
v -1.657037 0.095950 4.695941
v 0.035676 1.758578 4.145733
v 0.164330 0.149389 5.478124
v 0.371760 0.553259 5.245178
v 2.472579 1.334048 5.605737
v -1.754727 0.010815 4.702681
v -0.000308 1.772923 4.132025
v 2.907582 2.806895 4.641601
v 2.482092 1.294383 5.638005
v 2.914605 2.838741 4.620160
v 0.398932 0.504066 5.295805
v -1.890862 0.704301 4.102632
v -1.978544 0.595039 4.151727
v -0.109287 1.695852 4.136527
v 0.336562 0.486967 5.293831
v -1.798152 -0.146510 4.818254
v 2.437182 1.284272 5.628022
v 2.361526 1.307218 5.575443
v -1.788877 -0.098794 4.781463
v 2.327434 1.308178 5.556333
v 2.292276 1.326321 5.530798
v -2.005393 0.323627 4.348610
v 2.246458 1.321440 5.512783
v -2.045571 0.330216 4.328891
v -0.252088 1.546386 4.183330
v 2.326368 1.498759 5.407484
v -0.293446 1.527642 4.183044
v -1.750535 -0.053766 4.764128
v -2.068398 0.335435 4.307650
v -0.180056 1.672273 4.127822
v 0.106009 0.773325 4.956895
v -1.792873 -0.079175 4.763595
v -2.061342 0.483175 4.199152
v -1.269408 0.500051 4.549252
v 2.516465 1.698650 5.338801
v 2.419088 1.678812 5.304816
v -2.027327 0.564397 4.144229
v 2.314742 1.538770 5.373168
v 2.355115 1.686960 5.265397
v 2.273797 1.599772 5.303694
v 2.336305 1.658387 5.273782
v 3.350187 3.728000 4.115393
v 3.675753 3.740711 4.247448
v 3.084505 3.574486 4.113180
v 0.136804 3.442282 2.866634
v 2.942103 3.439285 4.156968
v -0.395230 -1.134428 6.230008
v -0.019047 3.321962 2.887764
v 3.447665 3.737899 4.152022
v -0.047391 3.305748 2.899548
v -0.092614 3.278633 2.896300
v -0.420211 -1.178061 6.249106
v 1.284709 4.099519 2.858096
v 1.221504 4.027051 2.913286
v 1.187779 4.009564 2.889662
v -0.111089 3.257480 2.906725
v 1.144513 1.550440 4.853251
v 1.087168 1.566630 4.801763
v 1.041128 1.568500 4.744577
v 1.020295 1.585989 4.719709
v 3.396806 3.718131 4.142354
v 3.347087 3.754527 4.099967
v 3.282604 3.714015 4.099818
v 3.746511 3.824667 4.222281
v 3.266314 3.681833 4.112355
v 3.192867 3.665206 4.099582
v 3.163493 3.649178 4.097626
v 3.665503 3.807686 4.197985
v 3.107508 3.638862 4.082614
v 3.101930 3.608539 4.099930
v 3.555933 3.768943 4.176613
v 3.121943 3.660218 4.075174
v 3.637622 3.867507 4.164138
v 3.479131 3.794164 4.137833
v 3.023528 3.528763 4.122974
v 2.960671 3.521115 4.111416
v 3.007376 3.581638 4.082470
v 1.196349 4.005109 2.923401
v -0.150760 1.569681 4.198237
v 2.795197 1.836133 5.342234
v 2.028455 1.307914 5.409633
v -1.889717 -0.029844 4.662462
v -0.052249 -1.199018 6.421698
v 1.967973 1.295832 5.389040
v 0.416857 0.775521 5.091152
v 2.809886 3.184457 4.290176
v -1.310935 1.388155 3.819782
v 1.934405 1.320843 5.341354
v -0.317850 1.446374 4.219125
v 0.403520 0.784280 5.058851
v -2.018242 0.021943 4.559600
v -0.046653 -1.106516 6.367258
v -1.271745 1.449833 3.770300
v -1.999541 0.078502 4.544870
v -1.204681 1.627107 3.678915
v -0.399758 1.348760 4.251104
v -0.112639 -1.217133 6.415194
v -1.202127 1.657304 3.648990
v 0.228468 0.822367 4.958400
v 1.784328 1.418043 5.216196
v -0.084304 -1.028076 6.283134
v -0.587402 1.170948 4.310556
v -0.111532 -1.017516 6.256155
v 0.148987 0.792827 4.963295
v -1.445336 1.232062 3.866719
v -1.794127 -0.315876 4.927544
v -0.384896 0.768391 4.697821
v -0.442982 0.788068 4.696093
v 2.817291 2.087936 5.146238
v -1.862001 -0.359395 4.938785
v 0.423638 0.185425 5.559344
v -0.288459 -1.262859 6.374532
v 0.039897 0.742256 4.943315
v -0.313253 -1.288864 6.379702
v -1.902875 -0.376718 4.927848
v -0.015755 0.727857 4.913483
v 2.927289 2.706387 4.725705
v 2.844565 1.957857 5.264718
v -0.106140 0.701079 4.906502
v -0.709331 2.376030 3.305690
v -0.509172 0.846967 4.586670
v 0.507106 0.363710 5.466437
v 2.814353 2.193949 5.063452
v -1.884603 -0.245084 4.839099
v -0.133428 0.700560 4.892165
v -0.428244 -1.191702 6.262442
v 2.948078 2.773664 4.671598
v 0.515635 0.446442 5.383566
v 2.965558 2.851747 4.618749
v -1.712861 0.895286 4.011652
v -0.639748 -1.440244 6.345555
v -0.693960 -1.469548 6.355625
v -0.684571 -1.489972 6.366906
v -1.868390 0.729327 4.070641
v 2.526605 1.419608 5.549257
v 2.538599 1.386623 5.566245
v -1.884249 0.722931 4.060207
v -0.762822 -1.555034 6.380930
v -2.001053 0.657957 4.070836
v -1.946349 0.717392 4.027502
v -0.936743 2.038800 3.484193
v 2.582015 1.691247 5.364260
v -0.590553 -0.200087 5.393954
v 2.541173 1.632983 5.383018
v 0.304050 0.054358 5.602548
v -0.954585 -1.714286 6.437714
v -0.245254 -0.007465 5.401294
v -0.337075 -0.079425 5.419336
v -2.087335 0.397498 4.235604
v -0.753392 -0.130004 5.279399
v 0.480180 3.599634 2.886628
v -1.015628 -1.734298 6.432536
v -0.830460 -0.119092 5.258572
v -2.085448 0.512833 4.143594
v -0.482399 -0.206021 5.451646
v -2.026998 0.619040 4.087400
v 2.534317 1.272214 5.660406
v -0.914507 -0.119962 5.180881
v 0.261262 3.485090 2.873874
v -2.065099 0.569684 4.108753
v -0.945686 -0.084414 5.144236
v 2.536609 1.302077 5.640449
v -0.534478 -0.216540 5.418478
v -0.227418 -0.927482 6.146617
v 1.584316 1.415383 5.110520
v -0.244691 -0.931846 6.127162
v 2.479428 1.245034 5.664647
v -0.977579 -0.023302 5.077642
v -0.672521 -1.311045 6.249545
v 0.228100 3.480172 2.835625
v -0.200619 0.705805 4.869336
v -2.110540 0.422618 4.198557
v 0.008331 -0.080518 5.581764
v -0.980262 0.057565 5.012554
v -0.998533 0.083721 4.984615
v 2.360166 1.260881 5.590342
v 1.420706 1.412370 5.049542
v -0.222681 3.026950 3.024098
v 2.268738 1.296695 5.524094
v -1.007489 0.110700 4.968084
v -0.787396 -1.235216 6.109101
v -0.807795 -1.245416 6.130311
v -1.025709 0.146026 4.903756
v 1.319246 1.414715 4.999396
v -1.033610 0.196048 4.890320
v -0.052820 1.629042 4.194028
v 1.265211 1.440952 4.951744
v -0.910411 -1.248014 6.075154
v 2.476148 1.610724 5.372384
v -1.117302 0.265399 4.779462
v -1.187497 0.271114 4.747181
v -0.092295 -0.103689 5.545230
v -1.220210 -1.391733 6.066397
v -0.629045 2.508842 3.213646
v -1.268150 0.249632 4.729823
v -1.286081 -1.470746 6.052243
v -1.313925 0.225412 4.732872
v -1.171071 -1.690161 6.330136
v -1.375144 0.145924 4.759771
v -1.036365 1.956143 3.496737
v 0.774871 1.832211 4.428129
v -1.324711 -1.676542 6.233546
v 0.674101 1.835450 4.358853
v -1.684651 -0.210788 4.906200
v -1.299915 -1.479539 6.067175
v -1.143933 1.857457 3.517926
v -1.335941 -1.523810 6.099980
v -1.495671 1.142535 3.923091
v -1.584020 1.021494 3.987481
v 0.452299 1.914268 4.204524
v -1.540300 0.049400 4.765831
v -1.504429 -1.688993 6.145395
v -1.526736 -1.607832 6.082170
v -1.568728 -1.654142 6.099673
v 0.254021 1.801057 4.189967
v -1.587477 -1.662542 6.088912
v 3.055012 2.935669 4.589972
v 0.458936 0.489324 5.328849
v -1.844174 -0.149470 4.777051
v 2.999361 3.003505 4.513398
v 2.943743 2.961459 4.521272
v 0.394086 0.615132 5.204887
v 2.792254 1.889026 5.312400
v -0.172443 -0.119181 5.523843
v -0.172268 1.595535 4.174977
v -0.236821 -0.079165 5.461161
v -1.342658 1.364302 3.828661
v 0.381532 0.590558 5.223768
v 2.371634 1.620091 5.321512
v -1.405827 0.460705 4.509721
v -0.129320 1.653115 4.151537
v 2.805513 3.074311 4.365975
v -1.858442 -0.015004 4.673813
v 2.319519 1.637641 5.286351
v -0.174214 1.635839 4.150657
v -1.448724 1.220278 3.891584
v -1.937418 0.001596 4.623597
v 3.013552 2.500580 4.908521
v 2.993582 2.317839 5.057026
v 2.935505 2.613388 4.800793
v 0.429204 0.221364 5.541273
v -2.029610 0.111598 4.493315
v 2.933515 2.825007 4.629118
v 2.893820 2.923102 4.531818
v 2.816614 2.895821 4.522669
v -2.043379 0.138184 4.464169
v 2.879164 3.317988 4.209771
v -0.459939 1.341796 4.245945
v 0.090331 0.188963 5.400317
v 2.773281 2.187791 5.056461
v 0.271534 0.015061 5.618526
v 0.246999 0.025350 5.608946
v -1.222054 0.292333 4.728327
v 2.830255 3.253868 4.239934
v -2.017141 0.200625 4.429685
v -0.550374 1.231835 4.280756
v -0.537752 1.293910 4.252922
v 0.182860 0.006267 5.587328
v -1.344188 0.199031 4.738615
v 0.203587 -0.002454 5.603841
v 2.749222 2.153510 5.076272
v -0.594458 1.215796 4.281456
v -1.788658 -0.276494 4.913916
v 0.071771 -0.172534 5.665884
v 0.000111 0.198231 5.350908
v 0.827377 3.771226 2.918678
v 0.063793 -0.071457 5.596501
v -1.876508 -0.350920 4.934279
v -1.408204 0.095716 4.783295
v 0.029291 -0.093064 5.602237
v -1.932889 -0.323688 4.879937
v 0.001248 0.215983 5.340413
v -1.921505 -0.352754 4.911527
v -0.559563 0.876659 4.565837
v 0.173716 0.077928 5.532792
v 0.150738 0.073826 5.520006
v 2.660402 1.730521 5.359766
v -1.675721 -0.162305 4.877053
v -0.601781 0.953508 4.476557
v -1.479299 -1.656857 6.158828
v 0.057478 0.192403 5.384474
v 0.014108 0.161439 5.388651
v 0.132781 0.119669 5.480834
v 3.040186 2.945220 4.585963
v 2.507314 1.490772 5.485375
v -1.575565 0.062958 4.736332
v 0.560546 1.904100 4.264743
v -1.957251 0.661959 4.105472
v 0.529023 1.931110 4.229825
v -0.137815 0.086517 5.381841
v -1.676264 0.019387 4.730805
v -0.177258 0.036582 5.402876
v 0.538878 3.629666 2.887968
v -2.041609 0.370335 4.297524
v 0.379967 1.908668 4.179203
v 0.024695 -0.059093 5.574243
v 0.049707 -0.029459 5.557236
v 2.471902 1.518039 5.446492
v -1.676187 0.039234 4.716183
v 0.034746 3.364701 2.870952
v 0.178257 1.830559 4.162281
v 0.182960 1.758903 4.200986
v -2.084444 0.280660 4.333594
v 2.447653 1.544821 5.404859
v -0.057458 0.187595 5.336336
v -0.072265 0.225304 5.307105
v 0.115471 1.769697 4.170470
v 2.509317 1.312138 5.629069
v -0.117535 0.137628 5.355387
v -1.076674 1.921607 3.510713
v -1.807635 -0.049337 4.719139
v 0.024912 -0.143015 5.640088
v 0.370803 0.494307 5.297537
v -1.810703 -0.024954 4.701122
v -0.307782 -0.113960 5.451907
v -0.031618 -0.126362 5.596415
v -0.224872 0.042011 5.378565
v -0.097879 -0.122654 5.561323
v 2.507514 1.642887 5.363422
v -0.295693 0.000346 5.377188
v -0.127890 -0.139972 5.561225
v -0.310211 -0.030977 5.390319
v 2.433160 1.625032 5.342846
v 2.428966 1.579868 5.371826
v 2.377069 1.565954 5.367090
v 2.372280 1.597579 5.339959
v 2.391156 1.673339 5.294345
v -0.012475 1.679516 4.177807
v -0.005059 1.723794 4.153756
v -0.056203 1.697625 4.153128
v -1.217098 1.566115 3.718720
v 0.435793 0.689558 5.150820
v -1.852851 -0.075421 4.710907
v 2.780511 1.776560 5.367823
v -1.238343 1.537101 3.712311
v 2.854518 3.123802 4.336665
v 2.830195 3.143433 4.322595
v -1.284619 1.419733 3.797388
v 1.989168 1.294270 5.393468
v 1.962855 1.271317 5.389362
v -0.040013 -1.176240 6.412944
v -1.330880 1.355557 3.804233
v 0.442055 0.729345 5.132158
v 3.056843 2.401686 5.026221
v -1.378580 1.323201 3.830994
v 1.875952 1.346059 5.281340
v -1.264979 1.477590 3.749963
v -0.357784 1.345416 4.262462
v 1.820202 1.391179 5.234763
v -1.212286 1.577733 3.687512
v 2.978741 2.525999 4.865614
v -2.062211 0.083563 4.486102
v 1.760822 1.401595 5.192696
v -1.198377 1.687973 3.620059
v -2.085711 0.121370 4.449107
v 0.251184 0.821343 4.974210
v 1.748492 1.416726 5.190870
v -0.310875 0.735644 4.754775
v -0.386206 0.744078 4.749788
v 2.964780 2.582650 4.820471
v -1.202607 1.726423 3.578239
v -1.427800 1.253293 3.848583
v -1.824114 -0.339784 4.936295
v -1.483339 1.169467 3.899790
v 2.969777 2.808453 4.638072
v -1.883192 -0.383514 4.933274
v -0.518166 0.839301 4.604367
v -1.476974 1.192267 3.862962
v -0.649619 2.494680 3.264125
v 0.552183 0.357196 5.473204
v 2.851604 2.055520 5.187695
v 2.796617 2.910246 4.496828
v -1.960511 -0.368674 4.882797
v -0.563685 0.903242 4.537070
v -0.575818 0.934829 4.495351
v 2.831625 1.917364 5.291348
v -0.818116 2.208189 3.348347
v -0.862897 2.137587 3.444818
v 2.894490 2.219285 5.066828
v 0.492437 0.323825 5.480345
v -1.763433 0.853226 4.029382
v -1.753526 0.864627 4.013783
v -1.850080 0.768775 4.037774
v 0.360665 0.078362 5.599246
v -0.593338 1.142317 4.326789
v 0.774508 3.758372 2.879153
v 0.643881 3.672184 2.892097
v 2.542103 1.336975 5.602485
v -1.958222 0.695463 4.059362
v 0.187966 -0.086413 5.651248
v -0.765130 -1.587439 6.397277
v 0.556047 3.651294 2.860166
v 0.486683 3.613722 2.858569
v -0.410560 -0.182718 5.466909
v 1.489466 1.406993 5.065724
v 1.454895 1.401325 5.055726
v 0.420713 3.568064 2.882916
v -0.728805 -0.136096 5.294210
v 1.331273 1.394236 4.989014
v -0.979725 -1.761733 6.439757
v 2.530531 1.446131 5.525008
v -0.221870 0.720438 4.823875
v 2.587891 1.490050 5.501501
v 2.550528 1.523347 5.467294
v 1.241613 1.437755 4.938805
v 1.228803 1.447615 4.925086
v 1.212385 1.447539 4.889043
v -1.127311 -1.728291 6.322705
v -0.260311 2.990923 3.009904
v 2.519353 1.266819 5.663341
v -0.412548 2.866446 3.052183
v 0.936156 1.654575 4.616827
v -0.976074 -0.016469 5.049088
v -0.657611 -1.277606 6.205660
v 2.461837 1.203650 5.666060
v -0.155721 -0.172334 5.569356
v -0.517051 2.754434 3.103166
v -0.673754 -1.256235 6.173584
v -1.021571 0.144921 4.946207
v 0.857284 1.752823 4.511568
v 0.868339 1.723433 4.532390
v -0.567513 2.655249 3.153600
v 0.818718 1.780774 4.468858
v 2.338450 1.248116 5.579489
v -1.037102 0.233756 4.845678
v -0.216036 1.445187 4.248514
v 0.740869 1.813080 4.400692
v -0.863679 -1.251286 6.067444
v 0.710972 1.809475 4.382986
v -1.093265 0.271086 4.789403
v -0.985908 1.990407 3.476593
v 2.150417 1.289624 5.466790
v 0.587790 1.876826 4.292326
v 2.108681 1.285453 5.445109
v 2.102585 1.308836 5.447900
v -1.149516 -1.356720 6.081919
v -1.178832 1.791933 3.543211
v -1.535708 1.060292 3.924795
v 0.212027 1.787906 4.192513
v -1.729867 -0.259039 4.918325
v -1.364843 -1.549669 6.100017
v -1.766046 -0.295346 4.921922
v 0.420669 0.619632 5.202629
v -1.428716 -1.567943 6.088818
v -1.623367 -0.028044 4.782083
v -1.595548 -1.686241 6.102798
v 3.078060 2.972321 4.573948
v 2.977174 3.015695 4.479728
v 2.867795 2.941798 4.490042
v -0.213373 -0.932944 6.166980
v -0.189689 3.069316 2.995573
v -0.217058 3.023424 3.011994
v 2.838646 3.023141 4.418449
v 2.818154 3.035561 4.406710
v -0.166387 1.531250 4.220288
v -0.217389 -0.113421 5.496842
v -0.214333 1.502380 4.221125
v 2.715798 1.761799 5.361280
v -0.237417 1.484439 4.225832
v 3.038500 2.299004 5.073261
v 3.009375 2.292211 5.071295
v 2.846589 3.186827 4.289991
v 2.926857 2.246332 5.059234
v 2.874302 2.261807 5.048393
v 0.064661 0.135444 5.430817
v 2.966233 2.714209 4.709195
v -0.344651 1.419489 4.226712
v -0.038326 0.129827 5.386265
v -0.049836 0.069455 5.421136
v -0.403839 -1.306415 6.343032
v 2.858459 2.219826 5.063359
v -2.052502 0.218985 4.393414
v 0.239983 -0.023083 5.629255
v -2.082883 0.234585 4.366740
v -0.459230 1.291490 4.267903
v -0.099378 0.055486 5.411973
v 2.800438 2.124954 5.112313
v 0.187030 -0.054675 5.630539
v -2.122031 0.200937 4.370924
v -0.079182 0.125254 5.373394
v 2.786282 2.154374 5.080025
v 1.070318 3.911671 2.902619
v -0.178252 -0.000177 5.423896
v 0.148111 -0.032479 5.594179
v -0.187267 -0.044297 5.450977
v 0.835398 3.790202 2.893116
v -0.646623 1.030465 4.397405
v 0.791559 3.757992 2.903746
v -1.923138 -0.299634 4.864476
v -0.235897 -0.046617 5.432786
v -0.614659 0.989962 4.437384
v -0.647672 1.085707 4.363889
v 0.080872 -0.120722 5.630408
v -1.474492 0.047613 4.792038
v 2.574388 1.629949 5.393763
v 0.723534 3.721276 2.896968
v -0.289569 -0.079501 5.436296
v -0.281489 -0.100127 5.453410
v 2.531252 1.479509 5.501275
v -1.651772 -0.134806 4.860498
v -1.553364 -1.694740 6.123993
v 2.559081 1.598300 5.414330
v -2.097500 0.350734 4.267908
v -1.547228 0.006431 4.782851
v 2.510078 1.539470 5.441093
v -1.564937 0.021231 4.768937
v 0.234435 3.480890 2.860512
v 2.530855 1.571663 5.425684
v 0.162727 0.038571 5.550488
v 0.103586 0.036529 5.517182
v -0.306598 2.961766 3.026035
v 2.994006 2.867514 4.615040
v 0.100686 0.000101 5.547085
v -1.632432 -0.008212 4.765254
v -1.606998 0.005610 4.760675
v 3.044441 3.037479 4.504170
v 0.046190 0.015661 5.513767
v 0.098167 -0.031531 5.571155
v 2.469201 1.558805 5.403262
v -1.825867 -0.072623 4.726821
v 0.027530 1.668665 4.197853
v -0.047781 -0.077107 5.541301
v 0.061982 0.050851 5.494038
v 2.409570 1.229486 5.638630
v 0.082559 1.713733 4.188467
v 2.382202 1.234056 5.623560
v 0.061110 0.088460 5.467319
v 0.063578 1.739811 4.164100
v 0.441198 0.590537 5.237084
v 2.296145 1.274376 5.541158
v -0.001235 0.065984 5.449662
v 0.018968 0.030776 5.489667
v -0.009411 1.630253 4.207468
v -0.099863 1.616775 4.184823
v -0.024876 -0.031598 5.517264
v -0.024612 0.025452 5.466887
v 0.030815 -0.212414 5.679251
v -0.000849 -0.196581 5.659795
v -0.033457 -0.189460 5.637872
v -0.060275 -0.166690 5.608528
v -0.097654 -0.179484 5.596165
v -0.153859 -0.076316 5.492582
v 3.697806 3.659562 4.303834
v 3.508301 3.666804 4.217123
v 2.992002 3.376572 4.206325
v -0.371705 -1.144771 6.212874
v -0.359061 -1.117227 6.200008
v -0.407095 -1.166575 6.236300
v 0.111453 3.416527 2.873061
v -0.010130 3.332144 2.867584
v -0.088067 3.285916 2.866637
v -0.100833 3.272740 2.871755
v -0.292924 -0.973739 6.136279
v -0.117014 3.234682 2.894192
v -0.130152 3.203285 2.929973
v 1.197519 1.467300 4.884155
v 1.117701 1.543696 4.816844
v 1.085466 1.528606 4.774697
v 3.974567 3.796245 4.321931
v -0.336807 -0.995665 6.166490
v -0.325596 -1.065877 6.163155
v -0.304596 -0.989707 6.139435
v -0.300358 -1.023657 6.132831
v 3.777095 3.695407 4.311289
v 3.911672 3.861139 4.258340
v 3.845618 3.851043 4.240616
v 3.725953 3.781450 4.241049
v 3.727775 3.739156 4.271163
v 3.685994 3.703220 4.276760
v 3.605385 3.709858 4.234005
v 3.326750 3.657613 4.150332
v 3.627099 3.770525 4.204161
v 3.296918 3.668183 4.131549
v 3.292839 3.623616 4.156262
v 3.216945 3.607217 4.138849
v 3.235701 3.576673 4.163149
v 4.046006 3.880440 4.297033
v 3.168243 3.597799 4.126505
v 3.514010 3.727559 4.183161
v 3.524626 3.699742 4.205647
v 3.141329 3.547789 4.141885
v 3.956616 3.886791 4.257257
v 3.935617 3.807141 4.302779
v 3.988025 3.861748 4.286289
v 3.990515 3.937887 4.237999
v 3.399832 3.658542 4.175391
v 3.082782 3.506920 4.148718
v 3.903344 3.901483 4.230422
v 3.861956 3.763095 4.306450
v 2.976315 3.392496 4.195897
v 2.949479 3.390095 4.193667
v 3.008799 3.435475 4.175517
v 2.912371 3.353583 4.197882
v 3.869097 3.796946 4.289272
v 1.246222 4.048819 2.883092
v 3.825647 3.703032 4.325108
v 3.770913 3.737780 4.288174
v 1.390853 4.240685 2.790482
v 1.345257 4.179341 2.822424
v 1.294296 4.115904 2.838320
v 1.406610 4.250742 2.823351
v 1.530735 4.434128 2.699069
v 1.496404 4.382454 2.727017
v 1.462302 4.336188 2.757762
v 1.442841 4.308589 2.763391
v 1.498649 4.390466 2.778332
v 0.157595 1.712712 4.219233
v -0.207488 -1.253989 6.384418
v -0.310322 1.415633 4.236693
v -1.227975 1.616607 3.645919
v 0.457458 0.222822 5.533631
v -1.219174 1.647365 3.623144
v -1.219000 1.666333 3.606757
v 0.446526 0.136127 5.567533
v 2.892427 3.109729 4.356446
v 0.409569 0.144302 5.576318
v 0.469842 0.535229 5.278089
v 2.743630 1.783196 5.364633
v -0.456441 -1.262141 6.266253
v 0.475673 0.614710 5.221512
v -0.437085 -1.222255 6.238178
v 0.427968 0.642924 5.174944
v 3.040143 2.474427 4.942128
v 0.554361 0.426797 5.406366
v 0.469010 0.718301 5.112570
v 0.439438 0.757417 5.105462
v -0.320103 0.720742 4.793585
v 2.996372 2.518168 4.859838
v -0.655926 2.461218 3.241686
v 0.520741 0.284054 5.495728
v 3.094209 2.363937 5.036746
v -0.636881 -1.501436 6.376018
v 0.507120 0.253659 5.506698
v 2.981150 2.608879 4.793903
v 2.944501 2.574056 4.838139
v -0.414316 0.782942 4.687560
v 2.967163 2.635950 4.772615
v 2.998530 2.651671 4.747654
v 2.984333 2.684880 4.722662
v 0.321341 0.045149 5.605581
v 0.288099 -0.000549 5.620295
v -0.807827 2.232103 3.340801
v 2.874703 1.977609 5.245924
v 0.155915 0.801457 4.923418
v -0.511850 0.893994 4.539608
v -0.783378 -1.632849 6.417626
v 0.123122 0.787266 4.930114
v 0.264273 -0.021249 5.630892
v 1.016356 3.876998 2.912625
v -0.564814 0.974735 4.458113
v -0.901262 -1.679955 6.418356
v -0.895546 -1.739529 6.433793
v 0.101674 -0.156013 5.657970
v -0.929337 2.051288 3.435616
v 0.876975 3.825096 2.859375
v -0.162643 0.707591 4.859501
v 0.811376 3.787943 2.866956
v 0.008607 -0.245983 5.677670
v 2.582419 1.277884 5.651608
v -1.004418 1.978508 3.465001
v 1.632936 1.407866 5.129668
v -0.056066 -0.233238 5.645459
v 0.609929 3.654592 2.893344
v -1.113195 1.898342 3.490817
v 0.589418 3.647341 2.893813
v -0.501006 -0.214686 5.439343
v 1.531986 1.417182 5.085822
v -0.556826 -0.216272 5.397984
v 2.576063 1.420353 5.547314
v -0.205361 -0.968574 6.166035
v 2.555752 1.390911 5.564409
v -0.231012 -0.930421 6.118162
v -0.635072 -0.180315 5.339877
v -0.208163 -0.194033 5.547572
v 1.370955 1.394414 5.007100
v -0.243763 -0.930118 6.115761
v -0.265780 -0.956557 6.125933
v 0.406836 3.563330 2.869994
v 2.572898 1.573285 5.433280
v -0.266282 -0.174756 5.504900
v 1.307605 1.375516 4.962996
v -0.632299 -1.280429 6.192924
v 0.308508 3.493870 2.838463
v 1.265061 1.425888 4.948234
v 0.296324 3.494176 2.881900
v -0.711982 -1.244561 6.159638
v 1.243147 1.417745 4.935871
v 1.170251 1.493624 4.874624
v -0.822927 -0.149805 5.218462
v -0.031425 -1.244259 6.432838
v 1.147050 1.503411 4.836083
v -0.053309 -1.241170 6.431519
v 2.537054 1.230774 5.677905
v 2.522896 1.213903 5.681163
v 1.018994 1.570398 4.712232
v -0.001376 -1.108948 6.350593
v -0.138447 1.458890 4.264408
v -0.917555 -0.124325 5.144495
v 0.007116 3.360962 2.837051
v 2.418167 1.200413 5.650129
v 2.376517 1.201764 5.623199
v 0.895451 1.695565 4.577023
v -0.224451 3.009894 3.001866
v 0.884644 1.716025 4.561995
v -0.414435 2.865338 3.030208
v 0.787185 1.786876 4.436060
v -0.446149 2.841707 3.051556
v 2.205081 1.280535 5.499187
v -0.168037 -1.002456 6.194279
v 2.174261 1.249408 5.485218
v -0.481412 2.797107 3.057438
v 2.116810 1.265954 5.448382
v -1.048018 0.201626 4.847016
v -2.105589 0.060943 4.473886
v 0.593096 1.850988 4.300656
v -1.188822 -1.423890 6.034075
v 2.021113 1.282238 5.389390
v -0.611691 2.548406 3.201147
v 1.950655 1.274101 5.381762
v -1.155990 -1.716654 6.311008
v 1.934697 1.269844 5.364750
v -0.540158 2.686317 3.104896
v 1.912052 1.318597 5.306326
v 0.375409 1.856485 4.197385
v 1.855277 1.367711 5.265272
v 0.303329 1.825392 4.192067
v -1.512808 1.099161 3.940638
v -1.900942 -0.224322 4.801260
v -1.400095 -1.716958 6.203382
v -1.924458 -0.262974 4.818674
v -1.963951 -0.335305 4.858175
v -1.627241 0.975773 3.974077
v -1.636364 0.968055 3.994147
v -1.606705 -0.118655 4.845931
v -1.600121 -0.093830 4.827471
v -1.375407 -1.564101 6.084704
v -1.682881 0.926874 4.007609
v -1.390846 1.286070 3.823689
v -1.463152 -1.701407 6.174242
v -1.485986 -1.592844 6.042941
v -1.548427 -1.621470 6.058565
v -1.610758 -1.672695 6.067005
v -1.913127 -0.059020 4.660641
v -2.129849 0.363994 4.226327
v 3.059246 2.915628 4.596004
v 3.077469 3.030910 4.523719
v -2.131662 0.420692 4.177135
v 3.028790 3.053095 4.462216
v -2.102424 0.490557 4.143184
v 2.946790 3.006911 4.465815
v 2.849859 2.992032 4.438276
v 2.848064 2.955808 4.464300
v -2.063926 0.043476 4.509031
v 0.582513 0.341365 5.484897
v -0.342827 1.373698 4.253654
v 0.516437 0.490442 5.330994
v -0.326243 -1.332797 6.384279
v 2.914700 3.247799 4.259293
v 0.459368 0.518830 5.291301
v 0.484329 0.469312 5.361458
v 0.410815 0.545525 5.259956
v 2.901756 3.276603 4.238186
v 0.470187 0.601278 5.233327
v 2.882989 3.044487 4.407567
v -2.133667 0.093057 4.441012
v -0.655828 -1.371059 6.285681
v -0.529873 1.175949 4.316964
v -2.141245 0.138703 4.403010
v -2.093239 0.184039 4.395811
v -0.683768 -1.527107 6.381068
v 2.877771 3.180821 4.296654
v -2.179014 0.136722 4.383464
v 0.158439 -0.129343 5.660949
v 2.866625 3.227642 4.263922
v -0.737390 -1.542745 6.376706
v 0.135245 -0.110826 5.640841
v 0.142904 -0.074928 5.617016
v -0.830323 -1.675995 6.421343
v -1.177523 0.232420 4.770805
v -1.246366 0.219133 4.754958
v -1.294355 0.195614 4.752016
v 0.108517 -0.096360 5.620511
v -1.252201 0.170908 4.777703
v -0.136178 -0.014560 5.442375
v 0.960058 3.857505 2.893033
v -0.320145 -0.149785 5.466772
v -0.079097 -0.212958 5.618181
v 2.980578 2.260988 5.072355
v -0.158107 -0.213804 5.591561
v -1.572595 -0.026411 4.790774
v -0.064161 -0.088580 5.541515
v -2.120040 0.241373 4.341744
v -0.089735 -0.076843 5.512762
v -2.152286 0.249404 4.302921
v 0.072310 1.666110 4.211910
v -1.876844 -0.159469 4.753674
v -2.112790 0.281231 4.311483
v 2.829946 2.170655 5.077092
v -0.082859 -0.025155 5.471887
v -0.113645 -0.044009 5.475529
v -2.169268 0.181115 4.352545
v 0.633656 1.830077 4.333402
v -1.905043 -0.118822 4.707269
v 2.933095 2.977448 4.487534
v 2.909790 2.977383 4.473262
v -0.225014 -0.183406 5.532003
v -1.893595 -0.077098 4.690349
v 0.511837 1.886932 4.242501
v -1.991033 -0.018818 4.595101
v 0.458870 1.890600 4.216625
v 2.689075 1.724819 5.364799
v -0.090353 1.557205 4.220615
v -2.057281 0.607713 4.066238
v 2.639579 1.691353 5.373467
v 0.412145 1.878490 4.203075
v 0.344067 1.871778 4.183391
v 2.607046 1.613356 5.408151
v -0.059876 -1.034969 6.285139
v 2.648153 1.669322 5.384857
v 2.359585 1.225667 5.605568
v 0.442903 0.771526 5.061422
v -0.285913 -1.310711 6.387465
v 2.850481 1.828386 5.341439
v -1.269315 1.459062 3.748727
v 0.499719 0.543540 5.272445
v 2.858613 1.870757 5.315605
v -0.328675 -1.359874 6.389633
v -0.387419 1.302292 4.275596
v -1.227334 1.571098 3.671138
v -1.832613 -0.369498 4.938689
v 0.600508 0.373656 5.465765
v -0.456322 -1.276552 6.278589
v 3.046259 2.505253 4.889464
v 0.602701 0.413511 5.426363
v -1.938617 -0.391775 4.906796
v 0.551431 0.460875 5.362176
v -0.594356 -1.413320 6.314919
v 3.074598 2.322470 5.059424
v 3.040338 2.278651 5.077925
v 0.291387 0.818666 4.971072
v 2.975547 2.224362 5.081314
v 2.994608 2.753688 4.675232
v -0.724754 2.338761 3.309990
v -0.729396 2.308957 3.296579
v 0.245869 0.838626 4.896131
v -0.730262 -1.638287 6.432699
v -0.434641 0.826672 4.623055
v -0.650212 -1.471571 6.364716
v 2.888295 1.946741 5.261694
v 0.192955 0.825005 4.899039
v -0.894803 2.097810 3.410587
v 1.023604 3.894181 2.876314
v -0.492362 0.858672 4.569666
v -0.851235 2.166974 3.392621
v -0.853029 2.158218 3.372201
v 0.281833 -0.031725 5.632162
v 2.898692 2.033893 5.204504
v 0.263644 -0.069129 5.655085
v 0.209212 -0.104449 5.660476
v -1.732110 0.878813 3.994200
v 0.149656 -0.158786 5.666710
v 2.857473 1.897814 5.295801
v -1.831380 0.796118 4.016613
v -0.936377 -1.747427 6.442616
v 0.681152 3.694674 2.869343
v 0.096750 -0.208919 5.683909
v -1.873880 0.757174 4.017345
v -0.414226 -0.207564 5.470416
v 0.038275 -0.243435 5.687777
v 1.583174 1.393645 5.091453
v -1.900990 0.738899 4.019303
v -1.081245 1.924348 3.449369
v -1.105783 1.906261 3.473587
v -1.017776 -1.753908 6.414637
v -0.423279 -0.230562 5.464619
v -0.454988 -0.223161 5.458920
v 1.486418 1.367873 5.043797
v -0.086416 -0.242747 5.631168
v -0.228418 -0.926577 6.105353
v -0.242666 -0.919250 6.096264
v -0.253137 -0.923634 6.095848
v -2.185573 0.220067 4.295794
v -0.679556 -0.154853 5.312139
v -0.628079 -1.329323 6.240453
v -0.636669 -1.295291 6.214742
v 0.336344 3.513979 2.854484
v -0.666345 -1.234239 6.128646
v 2.700330 1.697451 5.379833
v 1.158597 1.482396 4.846714
v 0.176095 3.469955 2.819805
v 0.025903 3.374721 2.827562
v 0.083710 1.612555 4.241168
v -0.839557 -1.244595 6.109781
v -0.949200 -0.089647 5.086130
v -0.970890 -0.058752 5.088493
v -0.333310 -0.192539 5.481091
v -0.306237 2.959077 3.000997
v -0.365868 -0.205940 5.480473
v 0.873789 1.669013 4.544442
v -0.934366 -1.267333 6.058194
v 2.572806 1.232947 5.677074
v -0.360536 2.901518 3.001243
v 0.853396 1.725851 4.502074
v -2.089991 0.548759 4.099295
v 0.833572 1.757971 4.477326
v 2.450717 1.191304 5.661065
v 0.810561 1.765938 4.459988
v -0.518642 2.731631 3.062974
v -1.025062 0.123427 4.899606
v -0.525368 2.729060 3.093755
v -1.070219 -1.333288 6.055620
v -1.045829 0.179877 4.858372
v -0.563612 2.639194 3.133466
v -0.018253 -1.150707 6.388575
v -0.594842 2.572829 3.171211
v 0.656585 1.797936 4.355912
v -0.124318 -1.279554 6.400457
v -0.086199 -1.020286 6.252140
v -1.328084 0.090200 4.791082
v 0.521573 1.835841 4.269013
v -1.165154 1.828516 3.511466
v -1.280848 -1.697762 6.229762
v -1.297858 -1.701821 6.222230
v -1.411391 -0.016013 4.826788
v -1.560323 1.034486 3.926386
v -1.597656 1.005377 3.963726
v 1.908703 1.267551 5.330057
v 0.351586 1.817632 4.202913
v 1.931703 1.301129 5.342907
v -1.264232 1.508123 3.711442
v -1.412622 -1.577881 6.069770
v -1.301945 1.388572 3.801182
v -1.646361 -0.243683 4.916669
v -1.423903 -1.720516 6.194632
v -1.733889 -0.301326 4.926674
v -1.532762 -1.735461 6.126819
v -1.592722 -1.706120 6.111040
v -1.630052 -1.697269 6.053210
v 3.008571 2.846567 4.621210
v 3.088708 3.011379 4.542387
v -0.191314 -0.981092 6.177213
v -0.406410 -1.180144 6.226843
v -0.245596 -1.268189 6.378615
v 2.912500 3.003205 4.450834
v 0.254798 1.737462 4.227619
v -2.064573 -0.024039 4.545037
v 2.880366 3.002893 4.438394
v -0.257299 1.400311 4.259494
v -2.047470 0.028620 4.531698
v -0.282125 1.361161 4.274283
v 2.972293 3.289883 4.245095
v 0.530431 0.321557 5.479705
v -0.626632 -1.392400 6.297537
v 0.490021 0.605681 5.226651
v 2.947459 2.224876 5.076132
v 2.918448 3.157392 4.323198
v -0.692968 -1.560019 6.396816
v -0.721462 -1.600219 6.417397
v -0.432233 1.270953 4.284770
v 2.865795 2.098229 5.135215
v 0.118041 -0.178270 5.672434
v -1.918233 -0.203398 4.764448
v 0.132720 -0.140270 5.657152
v 0.037543 0.755382 4.906977
v -1.960842 -0.256160 4.778529
v -1.967364 -0.283246 4.799366
v -1.210242 0.201651 4.773785
v -1.223785 0.165792 4.786055
v -0.582348 1.116471 4.347399
v 2.841811 2.143471 5.100027
v -1.337109 0.116382 4.779303
v -1.396296 0.054940 4.803315
v 2.562592 1.319558 5.618683
v -2.174259 0.064207 4.438288
v -1.425570 0.030684 4.810034
v 2.582524 1.466620 5.516438
v 0.148764 1.656662 4.243259
v 2.563717 1.360521 5.582973
v -0.187958 -0.258246 5.592502
v -1.486903 0.001260 4.802000
v -0.565508 1.007782 4.426144
v -2.226210 0.087064 4.396370
v 2.747604 1.744204 5.372187
v 0.093015 1.643552 4.230353
v -0.583555 1.062507 4.381962
v -0.291058 -0.187987 5.498918
v -1.674733 -0.259192 4.923921
v -1.628330 -0.169933 4.881441
v 2.613987 1.511588 5.484848
v -1.589217 -0.062664 4.807585
v 0.762671 1.790816 4.419735
v -0.125862 -1.237584 6.406770
v -0.033642 1.557187 4.240000
v -1.974330 0.705896 4.015473
v -2.012581 0.669635 4.038339
v -0.063035 1.528922 4.246335
v 0.025132 3.373889 2.837531
v -1.906774 -0.161231 4.735188
v -0.024831 -1.065626 6.309674
v -0.091101 1.502914 4.254540
v 3.063901 3.036245 4.515068
v -1.931325 -0.103672 4.678768
v -0.049102 -1.023672 6.265161
v 0.474412 1.850592 4.241931
v -0.184469 1.469911 4.244302
v -2.129920 0.317736 4.264455
v -2.084197 0.580428 4.064401
v -2.225953 0.134534 4.352417
v 0.115545 3.409341 2.836832
v 0.160291 3.459702 2.851604
v 4.133334 3.787510 4.378409
v 1.147161 3.986814 2.846893
v -0.024604 3.324325 2.836269
v -0.062937 3.299930 2.848654
v 3.958440 3.723651 4.359692
v 3.989184 3.687366 4.386686
v -0.090547 3.276677 2.844150
v 3.820462 3.644156 4.349651
v -0.132690 3.160324 2.927454
v 1.174491 1.462290 4.851626
v 3.737921 3.618798 4.334242
v -0.107620 3.261076 2.873309
v -0.154976 3.120631 2.965837
v -0.165095 3.089619 2.960629
v 3.617986 3.547822 4.331132
v -0.276934 -0.972894 6.118842
v -0.310467 -1.049347 6.147720
v -0.285216 -0.991980 6.123964
v 3.015855 3.315808 4.243016
v 1.250250 4.071977 2.847668
v 0.147649 3.447758 2.844690
v 0.091631 3.395362 2.850647
v 1.209116 4.036139 2.853376
v 4.070229 3.805825 4.348802
v 4.005356 3.780524 4.341584
v 3.908304 3.683301 4.362806
v 3.870403 3.707130 4.338564
v 3.661468 3.619545 4.310555
v 3.641435 3.644154 4.289632
v 3.572527 3.597516 4.282404
v 3.534373 3.622254 4.248438
v 3.426181 3.612143 4.211083
v 3.357737 3.599963 4.187622
v 3.307549 3.562984 4.190190
v 3.257130 3.530280 4.192913
v 3.192039 3.516015 4.180368
v 3.170433 3.455565 4.208623
v 3.100591 3.475636 4.172502
v 3.063477 3.398385 4.211986
v 3.084862 3.376617 4.229326
v 2.966090 3.337946 4.215655
v -1.374077 0.023275 4.817431
v -3.603842 -2.000834 5.396810
v 3.023602 2.764605 4.663843
v -3.657699 -1.984023 5.356857
v 0.544947 0.491007 5.326325
v -0.265139 -0.946895 6.099330
v 0.545790 0.268855 5.502455
v -0.251051 -0.914595 6.073246
v -0.276024 0.723688 4.801013
v 0.403066 0.088173 5.588693
v 0.330508 -0.007900 5.608855
v -1.717447 0.887353 3.970751
v -1.545794 -0.080578 4.824052
v -0.708096 -1.227384 6.107287
v -1.771498 0.852297 3.977870
v 3.084322 2.445369 4.976831
v 3.085536 2.462790 4.950522
v -1.787194 0.842671 3.988813
v 0.209486 -0.121267 5.662529
v 3.071157 2.476772 4.929223
v 3.092931 2.332405 5.045488
v 3.106307 2.366030 5.027977
v 1.610439 1.402858 5.114101
v -0.811077 -1.240013 6.075201
v -1.661545 -0.289932 4.931306
v 0.475639 3.615198 2.826972
v 3.084003 2.283032 5.059166
v 3.005242 2.261816 5.079626
v 0.069867 -0.217397 5.686159
v 0.266651 3.484138 2.837929
v 1.498833 1.385175 5.055355
v -0.099998 1.430516 4.290841
v -0.994461 -1.304940 6.034881
v -2.003431 -0.087339 4.616060
v 1.453981 1.374483 5.039972
v -1.030761 -1.328261 6.029770
v -0.058179 -0.270266 5.654615
v -0.151664 1.374892 4.311047
v 1.399808 1.384144 5.017496
v 2.919044 2.006058 5.216804
v -1.774846 -0.356362 4.933911
v -1.141616 -1.393611 6.045152
v -2.152097 0.385168 4.185655
v 1.292557 1.396537 4.962228
v 1.270794 1.396148 4.939261
v 0.094532 3.392203 2.827223
v 0.055429 3.381989 2.832012
v -0.189162 3.057672 2.978127
v -1.263758 -1.459004 6.043234
v -1.991165 -0.425309 4.877798
v -0.514993 1.087894 4.375236
v -0.509175 1.123971 4.352869
v 0.980852 1.593165 4.664199
v 0.950749 1.602872 4.631674
v -2.294318 0.095566 4.337785
v -1.231472 -1.709096 6.254436
v -0.461957 2.826093 3.051310
v -0.419517 0.803017 4.655776
v 0.796889 1.757157 4.451345
v -0.446295 0.841439 4.597150
v -1.409546 -1.752388 6.195327
v 2.872499 2.126262 5.113415
v -4.243007 -2.276408 5.319724
v -0.613556 2.515520 3.169113
v -1.309641 -1.504675 6.056740
v -0.532130 0.973554 4.459423
v -0.552883 2.659522 3.110624
v -1.196376 1.758715 3.537413
v -0.504683 1.009423 4.427606
v 2.636412 1.447876 5.528674
v -1.179055 1.802561 3.488926
v 2.598435 1.389527 5.568667
v -0.147058 -0.257415 5.606558
v -1.493799 -1.742479 6.155808
v -0.218797 -0.236106 5.568004
v -1.616834 0.977404 3.945423
v 0.302989 1.740069 4.236712
v -0.265742 -0.222070 5.524069
v 2.626227 1.584198 5.425519
v 2.777768 1.707420 5.384881
v -1.241333 1.543676 3.674442
v 2.718678 1.681104 5.388904
v -1.581769 -1.649526 6.045714
v -3.564049 -2.047425 5.449988
v -1.586169 -1.757639 6.115164
v -1.286589 1.386426 3.775017
v -1.599372 -1.746212 6.109887
v 0.004225 -1.090235 6.323859
v -1.626158 -1.729001 6.081065
v -1.620706 -1.679711 6.035094
v 2.550185 1.192599 5.688719
v -0.007200 -1.233425 6.426951
v -1.613916 -1.688808 6.083319
v 0.511836 0.572116 5.245529
v 3.133203 3.006268 4.536760
v -0.084100 -1.267750 6.421134
v -1.240554 1.612542 3.598167
v 0.492087 0.621609 5.209185
v 3.117238 2.962404 4.564510
v -1.231795 1.576166 3.657962
v 2.354996 1.188622 5.600667
v 3.094322 2.919706 4.585485
v 0.450044 0.650573 5.161866
v 2.269909 1.253589 5.520462
v 3.135075 3.051063 4.498807
v -1.497015 1.138768 3.901089
v 2.077727 1.268241 5.418183
v -0.179365 -0.991423 6.157705
v 2.051553 1.270797 5.400166
v 1.985751 1.261427 5.380486
v 1.955033 1.246242 5.374169
v 1.914000 1.295087 5.312438
v 1.874180 1.320839 5.278128
v 0.083012 0.775116 4.916930
v 0.110163 0.798206 4.865632
v -0.349230 -1.379734 6.382454
v 1.802525 1.364386 5.216388
v -0.007279 0.735907 4.898441
v -0.381169 -1.165310 6.215248
v -0.870724 2.131456 3.384492
v -0.789546 2.273061 3.333963
v -0.083566 0.720872 4.848200
v -0.424146 -1.204373 6.224426
v -0.806070 2.224530 3.316355
v -0.156755 0.719355 4.824164
v 0.616137 0.312682 5.500257
v -0.450415 -1.318632 6.299239
v -0.369224 -0.241336 5.482290
v -0.589703 -1.464240 6.351678
v -0.954912 2.020583 3.450371
v 2.979191 2.535819 4.841408
v 2.995542 2.555339 4.816041
v 0.460367 0.165156 5.553349
v 3.007429 2.597821 4.791482
v 0.606608 0.392243 5.449609
v -0.601541 -1.343182 6.248845
v -1.159784 1.839961 3.464787
v -0.719132 -1.652091 6.435736
v -0.693858 -0.157359 5.296041
v -0.789671 -0.150075 5.221011
v -0.863987 -1.704005 6.425552
v -0.949651 -1.773529 6.448071
v -0.958278 -1.785327 6.444957
v -0.995180 -1.767682 6.425396
v -1.051023 -1.752904 6.380493
v -0.993218 0.048788 4.983638
v -1.094546 -1.745146 6.340408
v -1.056620 0.179717 4.841404
v -1.095379 0.233322 4.788858
v -0.230421 -0.911827 6.088259
v 2.859964 1.792072 5.359173
v 2.801217 1.796675 5.360876
v 2.798784 1.741313 5.375010
v -3.661626 -2.007220 5.378362
v 0.160666 1.591862 4.283437
v -1.525719 -0.031894 4.806137
v 0.190627 1.650283 4.256197
v 0.115538 1.594685 4.266508
v 0.090757 1.575557 4.267794
v -0.381153 2.894468 3.029936
v -0.114294 -0.246281 5.620312
v 0.039218 1.578788 4.249211
v 2.901060 2.179500 5.088522
v -1.963946 -0.090217 4.642848
v -1.954909 -0.050604 4.630239
v 0.721114 1.780729 4.396122
v -2.035255 -0.049244 4.574928
v 3.005315 2.806095 4.639442
v 0.583058 1.819407 4.304642
v -1.217344 1.686233 3.582391
v -2.110688 0.031120 4.485486
v 2.637711 1.502741 5.491225
v 2.609554 1.434357 5.538972
v -2.143010 0.371470 4.208355
v -0.319648 -0.208159 5.491740
v 0.536207 1.804546 4.289214
v 3.065938 3.076959 4.447930
v 2.626602 1.547413 5.457015
v -0.164250 1.417519 4.279707
v 2.993750 3.056977 4.434458
v 0.469930 1.810625 4.259185
v -1.994478 -0.344114 4.833281
v 0.417092 1.835876 4.222261
v 2.955280 3.057062 4.414182
v -2.258229 0.129092 4.327874
v 0.306747 1.792850 4.209277
v -0.313028 1.346771 4.275207
v -2.278016 0.080329 4.362640
v -1.977452 -0.236141 4.747693
v -0.337014 1.286926 4.299621
v 2.975103 3.264677 4.258734
v -2.001719 -0.182068 4.689435
v -4.141731 -2.245980 5.344633
v -1.130580 0.216811 4.783964
v -4.157169 -2.281111 5.362560
v 0.271338 1.690822 4.256191
v 0.219755 1.674269 4.254004
v -0.445972 -1.296324 6.297884
v -1.953327 -0.125452 4.677472
v 2.216052 1.250906 5.501022
v -2.012410 -0.148377 4.662310
v -4.175146 -2.239327 5.323657
v 2.899421 3.084971 4.376827
v -0.610139 -1.374149 6.275999
v -0.479639 1.143016 4.346645
v -0.435148 1.220737 4.309784
v -0.492253 1.224591 4.296123
v -2.178594 0.016390 4.459740
v -2.226239 0.010221 4.443570
v -0.648140 -1.548446 6.393579
v -0.648722 -1.602197 6.422372
v -0.815031 -1.689262 6.427452
v -2.261709 0.031612 4.411729
v -3.601456 -2.062519 5.447782
v -0.524483 0.950057 4.479736
v -3.598895 -2.019668 5.414564
v 0.727396 3.726950 2.867981
v -1.547993 -0.148278 4.859571
v -0.474216 -0.243199 5.434330
v 2.892088 1.850302 5.318422
v -0.201140 -0.980808 6.154809
v -1.464914 -0.043719 4.823030
v -3.667283 -1.958739 5.323331
v 0.641911 3.673802 2.868161
v -1.503083 -0.085940 4.831204
v 0.911483 3.847197 2.846086
v -0.210638 -0.931743 6.095818
v 0.427450 0.080497 5.585786
v 0.827633 3.806568 2.828483
v -3.701085 -2.079787 5.401261
v 0.379867 0.026114 5.602739
v 3.117291 2.426927 4.980319
v -3.689747 -2.023066 5.368297
v -1.589996 -0.192686 4.890821
v -0.609115 -1.309962 6.217298
v 0.139477 1.556465 4.293672
v -3.700427 -1.997639 5.339036
v -3.715999 -1.973238 5.307944
v 0.290579 -0.095121 5.659825
v 1.604401 1.367569 5.084838
v -1.699430 -0.339392 4.939828
v 1.544064 1.397141 5.072577
v -1.814073 0.826998 3.971100
v 1.544581 1.374110 5.060016
v -0.763907 -1.228858 6.087629
v -1.757625 -0.371469 4.935692
v -1.806934 -0.379904 4.935484
v 1.428859 1.381556 5.032933
v -1.861078 -0.416671 4.921412
v 1.352509 1.383876 4.985523
v 0.021659 3.368941 2.817747
v -0.063197 1.453317 4.291152
v -0.882768 -1.254511 6.060492
v -1.914804 -0.425466 4.910301
v -0.117162 1.408980 4.297674
v 2.917924 1.977002 5.231126
v -2.025642 -0.410943 4.846899
v 2.930057 2.049235 5.183980
v -0.211746 -0.298257 5.588607
v -2.003275 -0.322841 4.803197
v 2.924531 2.068710 5.170516
v -0.432791 2.845194 3.016820
v -1.134245 -1.399570 6.035948
v 1.049953 1.530969 4.727108
v -2.137490 0.462480 4.116598
v 2.598310 1.330036 5.606201
v -2.041579 -0.102479 4.598800
v -2.000448 -0.106186 4.632027
v -2.119662 0.517487 4.086437
v -0.054906 -1.271258 6.435403
v 2.607522 1.354546 5.586343
v -2.121644 -0.056923 4.527647
v -0.420177 1.090288 4.401308
v -0.253373 2.996356 2.981003
v 0.029557 -1.132033 6.350980
v -1.353076 -1.716084 6.215305
v -0.009370 -1.042521 6.278613
v -2.286177 -0.078725 4.468174
v -1.456775 -1.769664 6.178818
v -1.279048 -1.484459 6.030691
v -0.067326 -1.019697 6.225964
v -1.318402 -1.528717 6.034492
v -0.105483 -1.025434 6.213950
v 2.520105 1.188162 5.688701
v 2.486422 1.173334 5.685030
v -0.154167 -1.011408 6.187172
v -1.341242 -1.546426 6.073440
v -0.167661 -1.273025 6.394140
v -4.048553 -2.173602 5.321040
v -0.214593 -1.312270 6.392549
v 2.388380 1.182835 5.625104
v 2.328098 1.217239 5.574763
v 2.301468 1.224862 5.548768
v -4.123284 -2.305360 5.386718
v -1.309306 1.364274 3.782756
v 2.252111 1.256075 5.509758
v 2.188467 1.229234 5.491630
v -1.520102 -1.606564 6.031737
v -0.419808 -1.202620 6.208608
v 2.151935 1.246397 5.472657
v -4.161538 -2.186090 5.280074
v -1.615936 -1.747314 6.100747
v -4.217236 -2.240016 5.301255
v 2.001301 1.247913 5.373534
v -1.600530 -1.666580 6.025509
v 0.476149 0.727604 5.098527
v -0.476705 -1.319312 6.278741
v -0.471637 -1.270767 6.249614
v 0.516111 0.512927 5.302094
v -1.237778 1.642909 3.580595
v 1.839978 1.325643 5.244411
v 3.151166 2.966429 4.559986
v 0.522798 0.585741 5.218770
v 0.508994 0.627209 5.177043
v 0.454061 0.636964 5.179351
v 1.717925 1.382872 5.162778
v -0.685698 -1.609103 6.425503
v 0.466812 0.669367 5.138137
v -0.673105 2.401858 3.250006
v 0.352450 0.807771 4.983957
v 3.067547 3.101693 4.419133
v 0.537119 0.204184 5.520591
v 0.501290 0.193251 5.524650
v 0.471220 0.106877 5.571611
v -0.848457 -1.745788 6.439522
v 0.489267 0.188695 5.528896
v 0.223517 0.835920 4.887551
v -0.966013 -1.797923 6.433150
v 0.642771 0.360654 5.466003
v 0.134287 0.801851 4.893959
v 3.007391 3.180673 4.327173
v 0.651341 0.406096 5.421294
v -0.931408 2.040841 3.413597
v -0.117623 0.713271 4.853636
v 3.021354 2.706883 4.697982
v -0.566792 -0.234222 5.354032
v -0.815615 -0.164178 5.206366
v -0.875461 -0.149243 5.195566
v -0.974983 -0.032851 5.041404
v -0.979763 -0.000771 5.021813
v -1.009770 0.076452 4.947315
v -1.080605 0.198906 4.812335
v -1.123484 0.201968 4.787893
v -0.337319 -1.118925 6.182374
v -0.364131 -1.156102 6.200441
v 1.193938 1.434510 4.860600
v -0.274393 -0.976702 6.107047
v -0.197824 -0.878737 6.060883
v 0.577247 0.453929 5.366942
v -0.222371 -0.906294 6.080956
v -0.231308 -0.886291 6.058988
v -0.613154 -1.280744 6.188597
v -3.625133 -2.086569 5.450882
v -0.654473 -1.253042 6.159126
v 0.261583 -0.104100 5.664862
v 2.942788 2.180116 5.094826
v 0.063645 1.527088 4.289513
v 3.099082 2.478628 4.921823
v -1.568788 -0.134069 4.853055
v -3.667390 -2.079879 5.423330
v -3.661843 -2.043182 5.402030
v -1.614477 -0.225963 4.908827
v -0.116070 -0.274707 5.624669
v -0.009412 1.495404 4.279822
v -0.250642 -0.253957 5.551921
v 2.909027 2.129925 5.114825
v 2.918819 2.092276 5.149729
v 0.819292 1.726991 4.472581
v -0.302714 -0.239042 5.512321
v -2.022153 0.674731 3.995928
v 0.787983 1.736434 4.451727
v -0.345065 -0.233160 5.492050
v 0.725470 1.752423 4.408374
v 0.760438 1.768753 4.422246
v -1.545839 -1.742401 6.121482
v -2.230445 0.166983 4.314446
v -0.163132 1.332747 4.327739
v 0.617643 1.780777 4.340354
v -2.182617 0.267905 4.254217
v 0.021291 -1.146942 6.366409
v -0.202750 1.351905 4.305864
v -0.236058 1.311669 4.317748
v 3.087018 2.866881 4.604918
v 3.127349 2.930147 4.577557
v -2.241251 0.202940 4.274794
v 0.473621 1.765990 4.280744
v -2.280773 0.170351 4.283700
v -0.334870 1.244052 4.326256
v 2.670630 1.594121 5.426167
v -0.238579 1.358075 4.289164
v 0.406357 1.797613 4.234809
v 3.111500 3.071517 4.473774
v -0.287667 1.286614 4.316884
v -1.181085 0.175539 4.786618
v 0.355315 1.777872 4.228554
v -0.390718 1.189995 4.342329
v -1.238932 0.137100 4.792809
v 3.029820 3.106095 4.400187
v -0.354514 1.178751 4.361754
v 0.235096 1.637881 4.274905
v -2.040195 -0.163520 4.655895
v -2.338559 0.092570 4.314103
v 3.017744 3.129518 4.373294
v -2.316052 0.021872 4.386454
v -0.441563 1.126821 4.371910
v -2.338867 0.055760 4.345685
v 2.948685 3.197647 4.297385
v -2.101750 -0.019574 4.519238
v -0.376547 1.234800 4.317824
v 3.052983 3.263807 4.287457
v -2.133192 0.010777 4.484392
v -0.446736 1.169574 4.339358
v -4.029895 -2.227499 5.368433
v 3.021803 3.225762 4.301663
v -0.357862 0.770497 4.687338
v -2.207873 -0.033773 4.477980
v -4.065400 -2.181936 5.326816
v -4.094590 -2.150092 5.279559
v -0.486022 0.885676 4.546730
v -4.095925 -2.219801 5.341786
v -2.275133 -0.019103 4.439107
v -0.495561 0.937300 4.494630
v -2.320143 -0.023133 4.411135
v -4.105758 -2.167971 5.293769
v -4.143580 -2.158955 5.262726
v -3.553401 -2.085421 5.482865
v -4.090283 -2.258668 5.372154
v -3.541186 -2.048946 5.458045
v -4.173699 -2.325742 5.384617
v -4.187134 -2.311396 5.371464
v -4.231791 -2.340748 5.366441
v -4.245510 -2.317602 5.344039
v -4.161365 -2.212935 5.308323
v -4.266023 -2.304485 5.320346
v 1.188780 4.023526 2.819844
v 1.158051 4.007695 2.798018
v 1.269071 4.094961 2.812966
v 1.237344 4.070567 2.800897
v 1.094736 3.949092 2.838778
v 1.237909 1.404610 4.886765
v 1.228669 1.430735 4.901968
v 1.216950 1.422778 4.871934
v 4.087568 3.683831 4.415614
v 0.141236 3.438967 2.811292
v -0.007449 3.337798 2.821246
v -0.073381 3.292532 2.837680
v -0.079569 3.282967 2.819640
v -0.394467 2.879114 2.994490
v 3.685004 3.508149 4.374876
v -0.115052 3.205966 2.878114
v -0.144814 3.118035 2.921226
v 3.454407 3.429271 4.333052
v 4.103153 3.751031 4.388175
v 3.971756 3.647677 4.401470
v 3.866030 3.624644 4.374019
v 3.659503 3.531375 4.354924
v 3.584125 3.502059 4.342284
v 3.539361 3.512804 4.315563
v 3.462800 3.486738 4.300436
v 3.501784 3.545210 4.281163
v 3.440838 3.556147 4.246878
v 3.387748 3.478730 4.270047
v 3.386967 3.425126 4.307100
v 3.262969 3.439103 4.246452
v 3.360481 3.522939 4.231277
v 3.246800 3.398467 4.269645
v 3.195117 3.349832 4.282802
v 3.137963 3.341147 4.269057
v 3.271720 3.491907 4.220804
v 3.198519 3.407210 4.246240
v 3.151014 3.396324 4.237104
v 3.094974 3.291584 4.283737
v 3.066659 3.335844 4.246903
v 1.321948 4.156218 2.785736
v 1.353093 4.197319 2.775365
v 1.305817 4.133785 2.816579
v -1.373570 -1.569766 6.073419
v 2.884693 1.765757 5.368544
v -1.430546 -1.587376 6.046845
v -0.085044 -0.284329 5.645933
v -0.134081 -0.300963 5.613194
v -0.268176 1.177804 4.393056
v 2.840326 1.733559 5.377486
v -2.273729 0.226855 4.223474
v -1.517719 -1.766527 6.146665
v -3.598250 -2.147777 5.495247
v 0.344440 1.729513 4.250486
v 2.892730 1.805140 5.347583
v -1.034885 0.146614 4.869252
v 2.920094 1.864445 5.299745
v -0.277880 -0.273408 5.536882
v -1.511934 -1.607626 6.018693
v 3.070833 2.264652 5.068534
v 3.052641 2.249250 5.076583
v -1.047103 0.150264 4.853779
v 3.024525 2.214422 5.082484
v -0.361284 0.792750 4.660757
v -3.576390 -1.977529 5.372926
v -1.641258 -1.781385 6.086015
v -0.391923 0.831881 4.615177
v -2.138920 0.532063 4.041895
v -3.675322 -2.133183 5.449563
v 0.560665 0.505290 5.301703
v -0.417167 0.876561 4.564512
v -1.254620 0.092142 4.807963
v -3.710350 -2.173297 5.457847
v -1.322203 0.028567 4.817766
v 0.715463 3.716412 2.844699
v 0.696307 3.702945 2.826406
v -2.312319 0.170467 4.252162
v 0.665180 3.684797 2.842815
v 3.058155 2.813572 4.629483
v -1.418676 -0.067609 4.843701
v 0.595356 3.665709 2.838373
v 0.393536 0.795231 5.005918
v 0.533253 3.646368 2.835870
v -2.395131 -0.043455 4.384084
v -3.024216 -1.209299 5.017718
v -1.526839 -0.120511 4.848232
v -0.000888 -1.028332 6.243536
v 0.260963 0.829020 4.935693
v 3.169211 3.081412 4.473101
v -4.030793 -2.290837 5.403246
v -4.072701 -2.285260 5.394585
v 0.180242 0.824188 4.876370
v -3.745892 -2.007998 5.313651
v 0.233867 3.482298 2.801842
v -4.114504 -2.341901 5.401627
v 2.975439 2.199185 5.087936
v 3.112449 2.404586 5.001710
v -0.177173 -1.300308 6.394404
v -4.028590 -2.148182 5.296554
v -0.208135 3.026093 2.967392
v -0.331049 2.925151 2.997502
v -0.054389 0.722374 4.875185
v -1.866843 0.784320 3.969658
v -0.268893 -1.395589 6.417063
v 3.122458 2.466333 4.932912
v -1.952462 -0.422299 4.900561
v -4.062093 -2.122032 5.259943
v -1.996400 0.695691 3.989419
v -0.096434 0.727657 4.820742
v -0.500296 2.763502 3.045832
v 3.004022 2.540649 4.824739
v -0.483574 2.778272 3.029960
v 3.047116 2.626412 4.764299
v -4.184127 -2.151685 5.231780
v 3.022451 2.628616 4.766003
v -0.175419 0.735790 4.778080
v -0.346886 -1.135628 6.189598
v -0.382863 -1.170987 6.204484
v -0.430176 -0.254484 5.444417
v -0.549513 2.669293 3.079826
v -0.454292 -1.240609 6.218098
v -0.408148 -1.362594 6.338169
v -2.023377 -0.382517 4.834972
v -0.258548 2.991306 2.965223
v -0.285098 2.969360 2.981288
v 2.948743 2.097909 5.146094
v -0.231912 0.744609 4.751021
v 0.866568 3.834047 2.820210
v 0.784373 3.774577 2.834772
v -0.579638 -1.504107 6.367984
v -0.560292 -1.396837 6.298809
v -0.560847 -1.469422 6.343909
v -0.565209 -1.427116 6.317607
v -1.671940 0.934289 3.971162
v 2.616965 1.254335 5.661058
v 2.610364 1.307469 5.624476
v 2.624969 1.338059 5.588690
v 0.192992 1.551950 4.311692
v -1.345360 1.324119 3.801436
v 2.630652 1.391517 5.568971
v -1.355505 1.300917 3.795994
v 1.344591 1.369487 4.974212
v -1.260511 1.429854 3.732857
v 1.141301 1.469675 4.820442
v 2.674053 1.552289 5.455146
v -0.899869 -1.780149 6.444495
v 0.967909 1.575336 4.642090
v -0.931021 -1.809626 6.442595
v 2.463455 1.152894 5.672081
v -1.438060 1.231284 3.815433
v 2.433567 1.148876 5.648780
v -1.467311 1.196947 3.823440
v 2.418993 1.162827 5.636899
v -1.474386 1.195405 3.838268
v -1.017028 -1.790186 6.384583
v 0.860137 1.662068 4.528415
v 0.849775 1.681735 4.511552
v 2.285704 1.185761 5.552829
v 2.281822 1.217001 5.531699
v -0.187869 -0.886527 6.071832
v -0.181923 -0.873927 6.053753
v 2.250716 1.222211 5.515160
v 0.744574 1.714765 4.436752
v -0.198217 -0.976781 6.140976
v 2.192820 1.189819 5.494354
v -0.196730 -0.945896 6.105481
v 2.149836 1.204900 5.481378
v 0.660706 1.749024 4.373085
v 0.532051 1.760753 4.306487
v -0.623118 -1.237491 6.137612
v -0.964041 2.007214 3.427166
v -0.737731 -1.219621 6.074263
v -0.809885 -1.240998 6.037248
v 1.732804 1.368519 5.164559
v -1.112884 1.890602 3.451728
v -0.913078 -1.279204 6.030745
v 1.673895 1.388894 5.145807
v -0.960943 -1.288548 6.032124
v -0.636465 -0.189398 5.317780
v 0.504291 0.154045 5.542974
v -0.754983 -0.164955 5.233992
v -1.198569 -1.721353 6.280107
v -0.866711 -0.165623 5.182265
v -0.877939 -0.175180 5.143834
v -1.309504 -1.751940 6.209568
v 0.314751 -0.013185 5.612415
v 0.298538 -0.061842 5.643651
v 0.198992 -0.133007 5.661174
v 0.154053 -0.188146 5.671150
v 0.019478 -0.299193 5.680643
v -0.031263 -0.303938 5.669627
v -0.049289 -0.302126 5.664104
v -3.484751 -2.101667 5.508837
v -0.236812 1.282524 4.333650
v -2.202315 0.258623 4.245733
v -3.523846 -2.071993 5.480894
v 0.413253 1.765981 4.253910
v -3.495643 -2.053049 5.468678
v -1.551708 -1.621460 6.024441
v -1.093857 0.172269 4.813872
v -3.534847 -2.103600 5.497582
v 0.399019 1.725318 4.272511
v -2.069883 0.617276 4.028882
v 3.000879 2.178222 5.100044
v -1.202644 0.116902 4.806338
v -3.558886 -2.142631 5.513212
v 3.176404 3.024366 4.521042
v -3.603956 -2.115690 5.479577
v -2.364649 -0.000988 4.375167
v -0.315592 1.182447 4.374424
v -0.246602 1.249162 4.352335
v -2.383065 0.022235 4.345064
v -3.545460 -2.016610 5.422101
v 2.973056 2.149899 5.115205
v -0.270548 -1.354868 6.402412
v -3.625590 -1.964721 5.339871
v -2.293196 0.171957 4.273331
v -3.636074 -2.127335 5.468857
v 3.165975 3.107555 4.442984
v -4.021188 -2.253447 5.386013
v -0.375835 1.143591 4.379840
v -0.428970 -1.340586 6.320857
v -3.742448 -2.098763 5.387086
v 3.097779 3.220339 4.328320
v 2.703633 1.532455 5.468312
v -4.021803 -2.196236 5.347411
v -0.437772 1.049070 4.422672
v -0.491004 -1.306801 6.260848
v -0.444904 1.008556 4.445937
v 0.201979 1.614751 4.278404
v 3.034927 3.155831 4.354311
v 2.970828 3.121075 4.363880
v -0.494265 1.048290 4.402726
v -4.104615 -2.113507 5.232154
v -0.567351 -1.355685 6.261129
v -2.010292 -0.296296 4.772549
v 3.016485 2.523777 4.844715
v -0.311387 0.756675 4.711819
v 0.115938 1.527889 4.301347
v -0.677839 -1.652541 6.437283
v 0.049965 1.490622 4.300448
v 0.025172 1.443524 4.320944
v 1.039256 3.915887 2.840948
v -0.422431 0.900158 4.543404
v -0.481108 0.912340 4.516558
v -2.029434 -0.208572 4.688516
v -4.270547 -2.405960 5.390825
v -4.273811 -2.379798 5.375100
v -0.066601 1.384268 4.327417
v -2.058440 -0.145349 4.626628
v -0.102969 1.359243 4.330869
v -0.485909 0.988034 4.451834
v -0.596782 -1.263194 6.171545
v -4.203236 -2.206508 5.269650
v -4.238613 -2.216041 5.252844
v 0.913899 1.644524 4.593244
v -4.205660 -2.167574 5.234066
v -2.073524 -0.072211 4.564313
v -4.243035 -2.251127 5.288554
v -2.085751 -0.118349 4.587210
v -0.192725 1.247033 4.376653
v 0.395707 3.565130 2.816942
v -4.291821 -2.302868 5.295931
v -2.168066 -0.057772 4.504828
v 0.700934 1.740989 4.398229
v 0.565857 1.778438 4.313099
v -1.414001 1.255939 3.817327
v 0.475054 1.737227 4.296345
v -0.968720 -0.053641 5.039032
v 0.425274 1.647896 4.321309
v -0.092112 -0.312257 5.640706
v -1.005294 0.041635 4.946611
v -0.996276 0.010476 4.979159
v -2.145946 0.413884 4.161461
v -1.034901 0.086279 4.889209
v -3.551884 -2.195632 5.540335
v -0.167537 -0.295883 5.596435
v -1.017594 0.064358 4.920031
v -1.569425 -1.784456 6.126314
v -2.063078 0.640341 3.996310
v -1.048381 0.130124 4.856719
v -3.620578 -2.201297 5.514894
v -0.258168 -0.309141 5.570154
v 0.541290 0.537763 5.268439
v -1.636778 -1.734087 6.064136
v -0.435033 0.940464 4.503094
v -1.250830 0.065735 4.819221
v -0.391014 -0.251387 5.470356
v -1.650376 -1.761724 6.053678
v 3.138834 2.416733 4.970860
v 0.516985 0.617362 5.187011
v -2.171524 0.345433 4.189222
v 0.487723 0.637789 5.159622
v -1.541576 -1.621395 6.009789
v -3.580132 -1.950306 5.337875
v -1.370046 -0.023878 4.833540
v -1.301965 0.002802 4.826873
v -1.622969 -1.789284 6.103714
v -2.408854 0.025047 4.320836
v 0.583681 3.666319 2.813440
v 0.001847 -1.282396 6.439470
v 0.463418 3.610248 2.805869
v -0.068740 -1.301657 6.434951
v -1.523115 -0.179798 4.879467
v -1.561246 -0.210412 4.898898
v -1.612745 -0.300463 4.941142
v 0.340779 3.524056 2.819777
v 3.116704 2.838914 4.620724
v -0.018938 -1.016348 6.230870
v -2.424272 -0.039162 4.357059
v -0.027240 -1.007349 6.214016
v -1.635696 -0.340658 4.948946
v -0.047899 -1.014977 6.223410
v 2.555937 1.155985 5.696776
v -4.007155 -2.645863 5.686356
v -1.682423 -0.352307 4.942749
v -0.292123 2.954178 2.974421
v 2.679290 1.500734 5.486569
v -0.341914 2.908444 2.990749
v -1.735870 -0.403956 4.931169
v 2.624071 1.274643 5.646626
v -0.192933 -1.345371 6.407991
v -0.460150 2.799034 3.015084
v -0.228604 -1.392603 6.424990
v 2.671403 1.391548 5.561383
v -3.167736 -1.491972 5.161531
v -3.977522 -2.207278 5.361976
v 3.075814 2.526925 4.850421
v -0.576706 2.589873 3.139338
v 2.756914 1.661885 5.395615
v 2.744539 1.600528 5.429954
v -3.110391 -1.375834 5.104314
v -0.331776 -1.126018 6.172855
v -0.531262 -0.233202 5.390494
v -0.358567 -1.154905 6.183281
v -0.536882 -0.240381 5.377644
v -2.026667 -0.260700 4.730694
v 0.219883 1.583233 4.299609
v -3.010360 -1.187930 5.006882
v 0.971497 3.884737 2.816286
v 0.187286 1.509232 4.331176
v 2.340138 1.170662 5.583302
v -3.055814 -1.242675 5.028398
v -4.104198 -2.687700 5.679020
v 2.322950 1.183724 5.575633
v -1.522769 1.075465 3.911117
v 0.082594 1.437096 4.336505
v 2.260561 1.190405 5.526368
v -1.592899 0.996726 3.906715
v -3.632634 -1.918136 5.287780
v -0.023566 1.385205 4.341107
v -0.497793 -1.270904 6.213964
v 2.124515 1.231518 5.454062
v -3.677601 -1.922973 5.278925
v 1.520344 1.356905 5.040107
v -3.994082 -2.091452 5.249287
v -4.045565 -2.098241 5.237037
v -0.610824 -1.563869 6.396794
v -2.318981 -0.140212 4.488257
v 1.427645 1.349060 5.019979
v 2.019095 1.245180 5.374496
v -0.630296 -1.626643 6.432670
v -2.361315 -0.086194 4.426555
v 1.958934 1.207925 5.356846
v -3.773763 -2.026760 5.302019
v -1.268797 1.494856 3.703233
v 1.940881 1.213626 5.354698
v 1.354568 1.358605 4.973414
v 1.895871 1.281390 5.299050
v -1.740124 0.863724 3.959804
v -3.451522 -2.044059 5.472517
v -0.229085 1.159050 4.410664
v -1.215862 1.692390 3.560396
v -0.852401 -1.792859 6.452645
v -0.338704 1.017106 4.474091
v 1.013090 1.528740 4.673661
v -0.413038 0.968187 4.483459
v 0.938379 1.570656 4.609791
v -2.062633 0.644389 3.971009
v -1.497265 1.128439 3.877593
v -4.250437 -2.197568 5.222879
v -1.510002 1.096849 3.877813
v -2.191989 0.299337 4.212574
v -4.315401 -2.390317 5.352861
v -4.330653 -2.368293 5.323189
v -0.836948 2.177660 3.353953
v -0.202010 -0.871622 6.030496
v -0.844722 2.145621 3.341562
v -0.876079 2.119017 3.371543
v -0.170647 -0.917948 6.086835
v -0.209827 -0.950868 6.115959
v -0.263856 -0.945077 6.071554
v -0.229604 -0.877194 6.028156
v -0.644054 2.461721 3.204012
v -0.258235 -0.894908 6.033414
v 0.610531 1.750387 4.349525
v 0.341016 -0.046667 5.625054
v -0.544519 -1.245284 6.162982
v 0.333361 -0.084968 5.644247
v -0.589812 -1.244937 6.146956
v -1.053941 1.943907 3.443480
v 0.301886 -0.126576 5.660257
v 0.201528 -0.156818 5.658449
v 0.140126 -0.217656 5.679222
v 0.064070 -0.271502 5.690159
v -0.607123 -0.216872 5.320666
v -0.671562 -0.194430 5.278386
v -0.967833 -1.349178 5.989431
v -1.074848 -1.372711 6.026624
v -1.091820 -1.405206 6.005590
v -1.159036 -1.435796 6.014494
v -0.855772 -0.194839 5.150686
v -0.934090 -0.113851 5.107401
v -1.310580 -1.711921 6.217041
v -1.377596 -1.777399 6.199855
v -1.413800 -1.782833 6.189200
v -1.450424 -1.787197 6.181622
v -0.327886 -1.103016 6.165120
v 1.006865 1.553836 4.686297
v -0.277010 -1.018503 6.110943
v -0.293980 -1.040926 6.120626
v -0.304733 -1.066786 6.136763
v -0.228763 1.206749 4.388006
v 2.800562 1.677352 5.396577
v -3.517403 -2.151998 5.533830
v -0.269700 1.213178 4.367476
v -1.128334 0.148696 4.810239
v 0.401387 1.684301 4.295249
v -0.293659 -0.284549 5.528974
v -3.589051 -2.182025 5.517231
v -2.128176 0.551667 4.033918
v -2.156870 0.476986 4.068157
v 0.340677 1.688243 4.268559
v 3.101738 2.495423 4.892035
v 3.181886 2.972773 4.560424
v 0.299092 1.674505 4.268073
v -2.388369 0.062483 4.300826
v -3.509537 -1.988129 5.397892
v -0.413852 0.853567 4.586482
v -2.341290 0.130812 4.270931
v 0.264192 1.607814 4.293802
v 2.610436 1.207433 5.679948
v 3.053183 2.749834 4.669862
v -3.611935 -1.941673 5.317605
v -2.360431 0.122609 4.255045
v -3.658740 -2.179765 5.483342
v 3.168503 2.920469 4.587524
v 3.112861 2.883924 4.599834
v -3.734728 -2.149819 5.425216
v -1.602868 -0.263858 4.927444
v -4.026340 -2.612539 5.657093
v -4.038051 -2.599317 5.641720
v -4.005304 -2.555756 5.620956
v 2.691570 1.628083 5.411905
v -3.748554 -2.057230 5.350283
v -4.039053 -2.578444 5.629740
v -0.440471 -1.365359 6.318046
v -4.066216 -2.599495 5.628051
v -0.455897 -1.378752 6.314556
v -1.974729 -0.449488 4.893333
v 3.133470 3.190951 4.359989
v -4.083620 -2.318201 5.404141
v -3.031667 -1.334401 5.101270
v -3.021691 -1.285522 5.072228
v -4.212204 -2.373774 5.386828
v -2.055295 -0.242836 4.690869
v -3.010818 -1.258084 5.057914
v 3.142105 3.132165 4.412257
v -4.085135 -2.658017 5.669871
v -0.522570 -1.340582 6.262546
v -4.065956 -2.634270 5.661539
v 3.107814 3.148316 4.384790
v -3.060126 -1.298095 5.064288
v 3.079467 3.187452 4.344984
v -0.515723 -1.309384 6.240588
v -0.066831 1.262867 4.411523
v -4.087290 -2.619523 5.641090
v -2.111219 -0.227796 4.649724
v -0.556899 -1.328192 6.235025
v -3.992459 -2.193480 5.349880
v -3.078937 -1.403798 5.135454
v -0.544841 -1.286218 6.202979
v -0.101923 1.304358 4.367980
v -2.101841 -0.190939 4.633235
v -3.121997 -1.406990 5.121297
v -3.985275 -2.175208 5.332802
v -2.136390 -0.092617 4.541115
v -3.975334 -2.131520 5.300139
v -3.127773 -1.457414 5.158782
v -4.003545 -2.120547 5.284726
v -0.161661 1.222859 4.404039
v -2.139408 -0.182684 4.607488
v -3.069907 -1.332022 5.085623
v -4.032316 -2.111493 5.262141
v -0.116666 1.260103 4.395619
v -0.172069 1.292200 4.349259
v -2.171607 -0.152397 4.568046
v -2.955458 -1.125508 4.974755
v -4.223814 -2.427722 5.407409
v -2.201184 -0.126853 4.531873
v 0.807722 1.699864 4.477427
v -2.218455 -0.107242 4.510368
v -0.568849 -1.269974 6.185605
v -2.932275 -1.089948 4.955639
v -2.997295 -1.144936 4.974761
v -2.977094 -1.106893 4.953883
v -0.317876 1.111622 4.419679
v -4.302217 -2.330624 5.315632
v -0.293815 1.151150 4.402918
v -0.692245 -1.216994 6.077147
v -3.028275 -1.138311 4.943935
v -4.295980 -2.276607 5.263885
v -2.280826 -0.128796 4.498231
v -0.362177 1.070157 4.433627
v 0.560812 1.723887 4.337209
v -2.335321 -0.130720 4.472757
v -4.292547 -2.440974 5.393243
v -3.040217 -1.168905 4.976748
v -4.301321 -2.408939 5.373376
v -2.357957 -0.060861 4.413136
v -0.392766 1.001747 4.465826
v -1.833175 0.815667 3.950488
v -1.918703 0.747676 3.972286
v 3.773141 3.463563 4.434690
v 3.714557 3.468312 4.405802
v 0.138826 3.432687 2.794566
v 0.154150 3.450784 2.793352
v 0.113838 3.397834 2.796226
v 0.050819 3.363855 2.804098
v 0.008167 3.339939 2.804584
v -0.028108 3.323059 2.808190
v -0.046895 3.312881 2.807988
v -0.096068 3.256308 2.839981
v -0.133054 3.128286 2.896515
v -0.122282 3.168272 2.900643
v -0.195634 3.037090 2.953708
v -0.105895 3.212277 2.836297
v 4.214740 3.651677 4.485140
v 4.174752 3.662268 4.460832
v 4.013067 3.583699 4.448367
v 1.301902 4.127655 2.788276
v 1.130932 3.983080 2.817826
v 0.842451 3.822825 2.806103
v 0.752533 3.747200 2.813526
v 1.258778 1.393890 4.922856
v 4.004029 3.626445 4.423097
v 3.979837 3.597504 4.430446
v 4.165134 3.714085 4.426206
v 3.815674 3.560171 4.391430
v 3.744844 3.553582 4.366446
v 4.116688 3.679261 4.427727
v 3.757443 3.515389 4.396379
v 4.067685 3.637896 4.434721
v 3.631093 3.477718 4.372880
v 3.567039 3.433865 4.373491
v 3.543019 3.451156 4.355282
v 3.401695 3.377205 4.340607
v 3.321112 3.335087 4.334033
v 3.325059 3.406054 4.294190
v 3.262917 3.319083 4.323741
v 3.145506 3.277223 4.308216
v 3.194751 3.258764 4.336350
v 3.089441 3.255339 4.304958
v -0.826104 2.179317 3.321779
v 2.915186 1.898275 5.279184
v 0.074462 1.298185 4.439300
v 3.072966 2.748746 4.670622
v -0.097328 -1.025381 6.195989
v -3.466492 -2.141902 5.533730
v -0.895114 2.082196 3.366477
v 2.863928 1.724357 5.377117
v -0.168492 -0.992634 6.137201
v -3.085295 -1.219064 4.989610
v 2.821131 1.685444 5.393799
v -2.990890 -1.101256 4.939007
v 3.273676 3.095772 4.485089
v -2.446360 0.021200 4.274676
v -3.435103 -2.010046 5.437799
v 0.036292 1.376728 4.360567
v -2.427883 -0.064064 4.370913
v -3.453934 -2.091807 5.506062
v -3.157845 -1.593228 5.234154
v 3.093005 2.518520 4.861944
v -0.230110 -1.434918 6.441636
v 3.065012 2.545534 4.823978
v 3.089334 2.241884 5.073035
v 3.033637 2.568248 4.798933
v -0.994562 1.978806 3.409741
v -1.003585 1.975226 3.439872
v -3.578079 -2.230983 5.549648
v -3.291756 -1.517047 5.116319
v -4.016352 -2.685949 5.710749
v 3.070252 2.201342 5.087482
v 3.108842 2.324165 5.030873
v -3.914456 -2.576927 5.669908
v 3.130882 2.369914 4.998585
v -0.280005 1.040404 4.480615
v -3.887032 -2.534700 5.648403
v -0.338439 -1.132150 6.170619
v -3.460448 -1.982573 5.406855
v 1.635773 1.357839 5.107106
v -0.410870 -1.189639 6.187155
v 3.116450 2.287763 5.041835
v -3.976479 -2.665993 5.705681
v -3.686615 -1.897985 5.240491
v -0.682082 -0.200379 5.264643
v -0.710662 -0.178146 5.247117
v 1.465964 1.336947 5.032200
v -0.471288 -1.394087 6.315882
v 2.961276 1.983447 5.204376
v 1.386066 1.345891 4.989405
v -3.938036 -2.215099 5.368137
v -0.540502 -1.476322 6.345916
v 2.600039 1.174609 5.690901
v -3.935138 -2.172363 5.339701
v -0.904517 -0.144920 5.120522
v 1.324598 1.360513 4.961093
v 2.581834 1.146311 5.702333
v 2.538912 1.139278 5.694109
v -0.954702 -0.077487 5.038510
v -1.690155 0.912762 3.957596
v 2.515188 1.116230 5.687684
v -3.958134 -2.266328 5.393195
v 1.157840 1.443826 4.815434
v -0.991558 -0.013734 4.990997
v -0.588665 -1.604072 6.421019
v 2.687709 1.448877 5.520903
v -4.078644 -2.364282 5.418126
v 1.053093 1.481040 4.705777
v -1.950573 0.730659 3.964386
v -0.706852 -1.729151 6.447818
v -1.113302 0.107969 4.830415
v 0.547182 3.653691 2.799563
v -4.036228 -2.675574 5.695996
v -0.803137 -1.736132 6.439027
v 0.911266 1.603883 4.581397
v 0.887478 1.621716 4.556249
v -1.202979 0.075211 4.819675
v 0.848599 1.636278 4.527760
v 0.372662 3.550292 2.796702
v 0.818431 1.647228 4.504580
v -4.163712 -2.705725 5.658176
v -0.974892 -1.808137 6.420165
v 0.729235 1.668749 4.444364
v 0.675707 1.687009 4.409535
v -4.186880 -2.709766 5.644467
v -0.150059 -0.897379 6.066849
v -0.142500 -0.921922 6.083267
v -0.150734 -0.888294 6.053063
v 2.159389 1.145691 5.477702
v -1.542473 -0.254443 4.920155
v 2.135997 1.179165 5.471651
v -0.215958 -0.873409 6.043516
v -3.135729 -1.353097 5.056681
v -3.165643 -1.385767 5.070232
v -0.181617 -0.970526 6.114404
v -0.273651 -0.983293 6.080304
v -0.281227 -0.985273 6.063497
v 2.057642 1.244071 5.393134
v -0.317090 -1.097414 6.143121
v -4.326079 -2.314938 5.272357
v -4.346677 -2.351010 5.294654
v 0.443795 0.781299 5.022991
v -1.915908 -0.442352 4.904222
v -0.328129 -1.113119 6.151808
v 1.858532 1.280124 5.261686
v -2.008389 -0.463908 4.879385
v -0.605362 -1.221996 6.099239
v -2.075800 -0.430121 4.809047
v 0.482475 0.676673 5.117290
v -0.722319 -1.219210 6.038404
v 1.674205 1.353992 5.129378
v 0.648367 0.252008 5.509501
v 0.643465 0.335382 5.487173
v -2.098356 -0.323800 4.721624
v 0.659110 0.295002 5.501616
v 0.690033 0.328387 5.470635
v -4.287093 -2.200415 5.199085
v -0.958835 -1.307291 6.011233
v 0.601913 0.263789 5.513950
v -1.044501 -1.343641 6.022062
v -2.243089 -0.196785 4.559237
v -0.010571 0.742796 4.829484
v -4.356518 -2.406062 5.329111
v -1.222219 -1.447797 6.028179
v -1.235718 -1.474701 6.008946
v -1.195245 -1.745601 6.263992
v -0.126168 0.729433 4.794909
v 0.653055 0.437506 5.372686
v -1.254065 -1.698668 6.242759
v -1.233764 -1.768352 6.220498
v 0.282120 3.493391 2.793288
v -0.199311 0.749895 4.741922
v -2.358299 -0.136944 4.458801
v 0.415369 0.001178 5.605567
v -1.347902 -1.783149 6.204639
v 0.370865 -0.026381 5.613138
v -0.441122 2.819983 2.984691
v -0.261941 0.753320 4.724191
v 0.223373 1.521143 4.331615
v -1.348653 -1.564396 6.026810
v 0.117442 1.483339 4.322330
v -0.537843 2.684821 3.053481
v -0.532692 2.706809 3.058806
v -0.079313 -0.328044 5.643691
v -0.221421 3.014850 2.965930
v -0.123258 -0.333491 5.622400
v -0.372287 2.889960 2.985262
v -0.194363 -0.346473 5.595675
v -1.196852 1.762345 3.498985
v 3.283820 3.066075 4.513687
v -1.291115 1.364164 3.754443
v 3.229402 2.970225 4.568461
v 0.026132 -1.114914 6.336672
v -1.268576 1.400263 3.751813
v -1.259879 1.423408 3.717872
v 0.000804 -1.204186 6.409367
v -0.024670 -1.318503 6.449966
v -1.252932 1.612628 3.566027
v -3.502924 -2.190916 5.551270
v -0.145034 -1.320346 6.403400
v -3.063486 -1.146593 4.918743
v 3.165915 2.884507 4.604301
v 0.002197 1.242704 4.449642
v -3.115356 -1.263239 4.995272
v 3.020100 2.160298 5.113754
v 3.232667 3.102772 4.467029
v 0.009837 1.299412 4.417043
v -3.059029 -1.174843 4.967432
v -1.081220 0.125232 4.836915
v 3.220906 3.124464 4.441293
v 0.058603 1.408109 4.348740
v -3.086810 -1.291702 5.044227
v -0.443662 -1.225721 6.195792
v 3.193986 3.133420 4.426051
v -1.161107 0.096713 4.822145
v -3.180870 -1.535922 5.188976
v -3.699617 -2.217582 5.487456
v -3.931420 -2.531529 5.630654
v -3.195301 -1.506307 5.158615
v -3.939064 -2.572672 5.657826
v 3.191771 3.170424 4.395008
v -3.964152 -2.565435 5.646675
v -3.466528 -2.027562 5.452481
v -3.240683 -1.503102 5.133422
v -0.516895 -1.402002 6.309165
v -0.030295 1.294433 4.402719
v -3.937604 -2.633900 5.703459
v -1.481574 -0.120305 4.854543
v -3.257047 -1.541684 5.156572
v -3.962143 -2.614667 5.678752
v -3.536665 -1.956715 5.351805
v -0.527313 -1.288801 6.212542
v -3.232448 -1.480325 5.120643
v 0.003598 1.355872 4.365786
v -0.037236 1.330957 4.366687
v -0.558602 -1.512960 6.371081
v -3.978275 -2.628995 5.685714
v -3.752893 -2.204448 5.445539
v -3.625344 -1.891488 5.262993
v -3.985588 -2.605518 5.666667
v -0.058849 1.227060 4.438388
v -3.951334 -2.506643 5.602504
v -3.785681 -2.061867 5.321980
v -3.975263 -2.521716 5.602749
v -0.828153 -1.770742 6.447968
v -2.055788 -0.330069 4.759232
v -0.907606 -1.796355 6.446271
v 2.231920 1.201428 5.505698
v -3.727783 -1.940913 5.250831
v -4.001311 -2.506858 5.568843
v -0.161747 1.189779 4.422513
v -2.059427 -0.370692 4.785555
v -4.052567 -2.561457 5.598251
v -4.094998 -2.600394 5.606703
v -0.262506 1.131002 4.422373
v -2.092524 -0.245900 4.668110
v -2.920293 -1.029522 4.901033
v 0.760628 1.678274 4.459611
v -2.988457 -1.322901 5.105506
v -2.146742 -0.279277 4.664310
v -3.978860 -2.302863 5.409207
v -2.203731 0.309533 4.182431
v 0.582102 0.236954 5.515423
v -2.940829 -1.171243 5.005656
v -2.229199 0.262269 4.216686
v -2.177495 -0.239418 4.619505
v 0.625602 1.719455 4.373914
v -0.369786 0.919312 4.535221
v -1.468948 -1.783340 6.176411
v 0.538589 1.687703 4.342648
v -2.201189 -0.192647 4.580816
v -2.975479 -1.257879 5.064648
v -0.253359 1.102213 4.443735
v 0.455783 0.057095 5.589369
v -3.108421 -1.481763 5.182107
v -1.510465 -1.802780 6.163232
v -3.037342 -1.425425 5.161519
v -0.311077 1.064847 4.452310
v 3.248941 3.010612 4.547222
v -4.120579 -2.628342 5.619325
v -3.077295 -1.440148 5.160562
v -4.115652 -2.649407 5.643551
v 3.212425 3.048056 4.508879
v -2.286698 -0.174725 4.522316
v 0.357963 1.628354 4.310881
v -0.360308 0.969698 4.493028
v -4.260579 -2.435460 5.404561
v 0.277733 1.636614 4.282334
v -3.915380 -2.135213 5.320416
v -3.968326 -2.159956 5.323680
v -0.301312 0.810364 4.649834
v -3.940165 -2.130136 5.307425
v -3.940012 -2.097346 5.278400
v -3.978547 -2.101268 5.264293
v -0.371043 0.855106 4.590421
v -3.997995 -2.050947 5.215338
v -3.098041 -1.334858 5.069267
v -4.017004 -2.029986 5.188492
v 0.621482 3.677739 2.817491
v -4.054832 -2.047537 5.187238
v -4.057536 -2.087373 5.220829
v -4.101447 -2.090487 5.199709
v -3.200503 -1.419243 5.082704
v -3.185431 -1.448890 5.119468
v 0.239711 1.550145 4.318596
v -4.270649 -2.247145 5.255961
v -4.170336 -2.105639 5.180408
v -4.215967 -2.151189 5.202029
v -4.327645 -2.427960 5.362014
v 2.939280 1.901363 5.267411
v -0.099174 -1.020538 6.180352
v 3.102761 2.547526 4.827095
v 2.905580 1.756613 5.360310
v -3.113716 -1.580312 5.241695
v -0.105183 -1.321656 6.415628
v -3.097069 -1.173130 4.915086
v -2.403754 0.075323 4.262333
v 2.927680 1.836207 5.318871
v -0.172429 -1.381066 6.420702
v -0.929704 2.039058 3.384165
v -0.018582 1.182060 4.478701
v -0.195192 -1.422679 6.441225
v -0.109778 1.114590 4.482086
v -3.333487 -1.677837 5.216867
v -1.023554 1.952530 3.397893
v -3.575199 -2.455837 5.717582
v -0.190137 1.085365 4.476681
v -3.918440 -2.614333 5.691823
v 3.039366 2.167030 5.109612
v -1.090563 1.903061 3.421636
v -0.369661 -1.422200 6.375917
v -0.390692 -1.432870 6.362111
v -0.406701 -1.410297 6.350135
v -1.157422 1.835704 3.446518
v 1.623652 1.341903 5.093522
v -0.511270 -1.528322 6.382153
v -4.004153 -2.710554 5.723760
v -3.849422 -2.481524 5.607862
v 3.148326 2.446190 4.943316
v -0.322440 0.938409 4.533142
v 3.129708 2.488505 4.884174
v -0.622963 -0.221998 5.302782
v 2.976367 2.055178 5.163858
v -3.899455 -2.597335 5.684780
v -0.742490 -0.190684 5.219659
v 1.319320 1.344025 4.941006
v 0.668790 3.693395 2.809479
v -3.594309 -2.260280 5.555472
v 2.964009 2.088480 5.149230
v -0.639238 -1.678257 6.448164
v -0.838078 -0.180270 5.186918
v -3.640428 -2.276947 5.539528
v -3.990505 -2.464293 5.529110
v 1.112344 1.498973 4.788205
v -4.021844 -2.518807 5.573767
v -0.908856 -0.138803 5.089045
v -0.769584 -1.719005 6.439969
v -4.065086 -2.556607 5.580492
v -0.754810 -1.778767 6.440105
v -3.689417 -2.250870 5.507847
v -0.810414 -1.780892 6.447819
v 1.076769 1.492166 4.748613
v -3.498469 -1.648465 5.113952
v 1.030893 1.503307 4.693112
v 2.554352 1.108606 5.700689
v -0.982581 -0.033384 5.003798
v 0.990179 1.553875 4.662642
v -3.542033 -1.733775 5.163398
v -3.913051 -2.237181 5.383684
v -3.557644 -1.767382 5.182325
v -3.516082 -1.947324 5.345696
v 2.735797 1.513388 5.476789
v 2.660882 1.349180 5.581611
v -3.551451 -1.678620 5.120862
v -3.421251 -1.509116 5.028256
v 2.649581 1.318036 5.600660
v -4.053629 -2.332995 5.415052
v -1.233798 0.039190 4.828634
v -4.113874 -2.398010 5.418078
v 2.799162 1.614902 5.419087
v -4.143176 -2.414479 5.418712
v 0.206275 3.473186 2.797143
v -0.180778 -0.874418 6.012456
v -1.380607 -0.077339 4.851999
v 2.759317 1.563574 5.445018
v 0.081353 3.375056 2.809523
v -0.219668 -0.871476 5.998110
v 0.071794 3.363580 2.793941
v -0.161340 -0.967077 6.109057
v -3.749660 -1.930007 5.223586
v -0.303221 -1.077424 6.120536
v -3.805613 -2.053700 5.295520
v -0.271957 -1.008487 6.100825
v -2.836248 -1.012635 4.918809
v -0.524330 2.715305 3.019414
v -4.200301 -2.752223 5.669246
v -0.279081 -0.932339 6.013925
v -0.275705 -0.923425 6.038944
v -4.219507 -2.758883 5.647255
v 2.283314 1.153574 5.552360
v -0.366678 -1.151077 6.155269
v -0.553467 2.644221 3.061913
v -4.194444 -2.699144 5.619350
v -0.518523 -1.218059 6.136299
v 0.322165 1.557176 4.337011
v -2.900835 -1.286280 5.093644
v -4.300794 -2.494856 5.408786
v 2.085479 1.226116 5.417877
v -0.425711 2.842194 2.982645
v 2.038790 1.243492 5.381228
v -0.661761 -1.216294 6.076589
v -1.951330 -0.468669 4.896680
v -4.321046 -2.271131 5.236651
v 0.412534 0.785631 4.980273
v 1.912771 1.212435 5.332579
v 1.892430 1.212733 5.309973
v 1.888185 1.253402 5.301608
v -1.771648 0.855518 3.940326
v -0.820377 -1.246790 6.026491
v -1.816276 0.832139 3.923203
v -0.853953 -1.254727 6.048761
v -2.092550 -0.431734 4.795249
v -1.552627 1.024069 3.874872
v -1.857145 0.795953 3.929731
v -4.158888 -2.072598 5.141920
v -1.630177 0.962092 3.901163
v -1.915252 0.752402 3.952656
v 1.742686 1.334825 5.169487
v -1.320992 1.324455 3.773452
v -4.229278 -2.139313 5.175604
v 0.372094 0.799450 4.950817
v -1.044330 -1.362016 6.001806
v -2.121435 0.576405 4.005285
v -2.237572 -0.322095 4.646895
v -1.373075 1.276325 3.791875
v 0.176071 0.822818 4.844500
v -4.415526 -2.413222 5.293128
v -2.164097 0.390168 4.140913
v -1.249946 1.536940 3.637921
v -1.259009 1.511198 3.660218
v 0.080975 0.784057 4.856092
v -2.177032 0.404076 4.095544
v -2.249162 0.284872 4.162762
v -2.289329 0.241565 4.179704
v 0.665868 0.398534 5.423550
v -1.381179 -1.804096 6.198565
v -2.095000 0.619853 3.967284
v 0.575046 0.514229 5.280485
v -1.475991 -1.848286 6.192214
v -0.408548 -0.270314 5.444463
v -1.484045 1.136389 3.818424
v -1.517050 1.070695 3.864229
v -1.361913 -1.569127 6.041184
v -1.391110 -1.581127 6.039851
v -0.692450 2.351055 3.249314
v -0.670982 2.378779 3.216851
v 0.267635 1.527797 4.336869
v 0.264624 -0.151581 5.657921
v 0.181347 1.481933 4.343708
v 0.211871 -0.181186 5.656878
v 0.146580 -0.233212 5.671754
v 0.077229 -0.279111 5.685940
v 0.090255 1.276639 4.454646
v -1.540813 -1.630808 5.999341
v 0.048241 -0.299945 5.680283
v -1.565038 -1.641053 6.009380
v -1.638009 -1.702414 6.019563
v -0.247393 -0.321921 5.580720
v -0.344343 -0.280507 5.501349
v -0.369096 -0.274833 5.481324
v 3.319398 3.081714 4.510684
v 3.087695 2.810559 4.632999
v 0.032626 3.350091 2.801026
v -0.041582 -1.006180 6.200730
v -3.132989 -1.234772 4.955294
v -3.064842 -1.502768 5.207202
v -3.076719 -1.554344 5.234720
v 3.274205 3.138973 4.447471
v 0.037034 1.241800 4.461150
v -2.992042 -1.077402 4.899315
v -0.289583 -1.411489 6.415339
v -3.132246 -1.305561 5.018610
v -0.321973 -1.419856 6.402977
v -0.219817 0.764408 4.714770
v -3.944225 -2.650177 5.711142
v -3.541799 -2.445040 5.726018
v 3.073131 2.682444 4.719533
v -3.204068 -1.585191 5.210693
v -0.351750 -1.131840 6.150784
v 1.061819 3.945306 2.784651
v -3.867895 -2.499087 5.622352
v -0.429917 -1.196833 6.166502
v -3.242505 -1.579378 5.188059
v -3.861827 -2.577457 5.679606
v -0.458189 -1.222305 6.174043
v -0.446093 -1.417401 6.334830
v -3.180087 -1.628707 5.249319
v -3.218804 -1.643689 5.239281
v -0.062834 1.177388 4.465859
v -3.917473 -2.505714 5.609561
v -3.303256 -1.570729 5.147595
v -0.505463 -1.436440 6.328513
v -3.289058 -1.595807 5.170513
v -1.421017 -0.128118 4.871857
v -3.252401 -1.633720 5.218057
v -3.904653 -2.474781 5.587062
v 2.700051 1.423605 5.534094
v -3.919139 -2.466772 5.574590
v -1.468345 -0.190734 4.897230
v -0.546307 -1.569363 6.410280
v -3.930440 -2.441995 5.549027
v -0.144758 1.160411 4.445546
v -3.949415 -2.426331 5.522534
v -3.374616 -1.667227 5.188631
v -1.480468 -0.151502 4.870193
v -3.964773 -2.483402 5.571054
v -3.633968 -2.240812 5.528782
v 0.775441 1.647262 4.478831
v 2.802269 1.648133 5.408576
v 2.777989 1.624826 5.417647
v 2.747408 1.571100 5.444872
v 0.686199 1.656343 4.428638
v -3.913849 -2.176063 5.344181
v -0.264397 1.014657 4.502072
v 0.607428 1.667829 4.386881
v 0.583554 1.679423 4.367667
v -2.045628 -0.461032 4.852221
v 2.211440 1.181902 5.502270
v -0.324890 0.896458 4.566174
v -3.558792 -1.900447 5.287992
v -0.300663 0.977512 4.514160
v -0.505229 -1.251600 6.179724
v -3.336963 -1.543661 5.113899
v -4.149477 -2.366599 5.400866
v 0.484127 1.660480 4.336159
v -2.098472 -0.373452 4.754642
v -3.389704 -1.540041 5.090691
v -4.184387 -2.405441 5.406682
v -2.102918 -0.310167 4.708113
v -3.406544 -1.549039 5.087749
v 0.433566 1.624024 4.335344
v -4.106324 -2.717916 5.690676
v -3.434271 -1.572234 5.087218
v -3.796079 -2.151732 5.382599
v -0.286865 0.772053 4.689598
v -3.796774 -2.117325 5.358122
v -4.133720 -2.757477 5.699647
v -0.318898 0.848064 4.609351
v -3.820215 -2.098285 5.325315
v -2.199989 -0.289068 4.643671
v -3.398870 -1.688604 5.196380
v -3.447776 -1.685081 5.175962
v -2.222141 -0.261751 4.613473
v -1.538258 -1.819907 6.152885
v -4.199203 -2.737688 5.663741
v -3.463785 -1.728951 5.195033
v -2.848457 -1.025288 4.927573
v -4.157372 -2.658759 5.613655
v -2.834770 -1.079628 4.969211
v -2.245586 -0.254232 4.595463
v -2.880742 -1.116833 4.984374
v 3.105388 2.720835 4.691930
v -2.926203 -1.139331 4.987209
v -3.440952 -1.627058 5.128682
v -0.152333 0.750231 4.749118
v 3.226122 2.927343 4.590003
v -2.879752 -1.024745 4.915392
v -3.462137 -1.662125 5.149346
v -3.886813 -2.123466 5.310603
v -3.511328 -1.708963 5.163379
v 3.302606 3.046796 4.534684
v -3.952896 -2.075979 5.251627
v -2.286203 -0.240312 4.568110
v -3.526559 -1.698570 5.148198
v -3.972985 -2.083386 5.247872
v -2.940280 -1.283341 5.091200
v -3.462798 -1.629332 5.120739
v -3.499960 -1.673990 5.137284
v -2.986873 -1.369582 5.130717
v 0.135500 1.444353 4.347428
v -2.934868 -1.222255 5.045715
v -2.317589 -0.292746 4.591284
v -2.892855 -1.222198 5.052657
v -2.336231 -0.315963 4.601328
v -4.045351 -2.026230 5.170759
v 0.132363 1.314347 4.439773
v 0.076932 1.332525 4.415068
v -3.009282 -1.451284 5.186684
v -2.379981 -0.345335 4.601274
v -4.198099 -2.119086 5.176219
v -3.572742 -1.851715 5.251259
v -2.339684 -0.229993 4.534781
v -3.592625 -1.877500 5.262537
v -2.352332 -0.201568 4.506967
v -3.589207 -1.811461 5.207730
v -2.382776 -0.155780 4.454738
v -3.209276 -1.407274 5.064789
v -3.246452 -1.452236 5.083008
v -2.404532 -0.135311 4.431150
v -3.651311 -1.870741 5.228600
v -4.383724 -2.438816 5.330812
v -3.680532 -1.852679 5.197036
v -2.395410 -0.098605 4.413908
v -3.761949 -1.968936 5.252326
v -3.632018 -1.838390 5.209720
v -3.708067 -1.875806 5.203064
v -3.751944 -1.982540 5.275285
v -3.848884 -2.098575 5.311343
v -3.885095 -2.079118 5.281054
v -3.912357 -2.093527 5.279863
v -3.971108 -2.062932 5.236579
v 3.689255 3.338692 4.461074
v 0.207497 3.460113 2.770470
v 0.173718 3.455951 2.779855
v 0.128955 3.412344 2.787245
v -0.068645 3.282613 2.794514
v -0.055124 3.299402 2.792677
v -0.159537 3.080479 2.923887
v -0.174690 3.050618 2.932335
v -0.089555 3.245344 2.811156
v -0.387747 2.874760 2.974996
v 4.239332 3.579779 4.533665
v 4.213379 3.585423 4.521560
v 1.232981 4.072930 2.779045
v 1.125140 3.983850 2.789778
v 1.084472 3.949922 2.810523
v 0.865089 3.841363 2.774392
v 0.788244 3.781677 2.796334
v 1.283052 1.360566 4.903593
v 1.184721 1.423899 4.841790
v 3.932244 3.534450 4.446797
v 3.906372 3.493119 4.461417
v 3.836827 3.479503 4.447050
v 3.772492 3.439262 4.447885
v 3.675659 3.396354 4.431251
v 4.292145 3.619348 4.529863
v 4.244958 3.669077 4.483865
v 3.644547 3.427257 4.400125
v 3.605586 3.341013 4.436242
v 3.554025 3.325024 4.427941
v 3.564136 3.395095 4.392549
v 3.535523 3.336280 4.415930
v 4.143799 3.584928 4.495084
v 3.499130 3.367562 4.384009
v 3.434984 3.290139 4.399401
v 4.068955 3.578034 4.467975
v 4.085896 3.620773 4.450727
v 3.396126 3.327691 4.366650
v 3.293359 3.208033 4.401448
v 3.296507 3.272379 4.362936
v 3.236755 3.220426 4.374794
v 1.340608 4.182812 2.736355
v 1.441079 4.301237 2.693928
v 1.460994 4.321424 2.679232
v 1.392543 4.246687 2.706906
v 1.492142 4.359356 2.668860
v 2.131087 5.217253 2.277117
v 2.195272 5.306624 2.238577
v 2.052518 5.123962 2.317221
v 2.089258 5.165887 2.301043
v 2.012483 5.081983 2.331993
v 1.971762 5.040686 2.345913
v 1.533626 4.416321 2.636565
v 1.595662 4.514762 2.588433
v 1.385688 4.239815 2.748328
v 1.645102 4.604343 2.565034
v 2.069709 5.205366 2.352928
v 1.664304 4.673844 2.618380
v 1.621269 4.593973 2.636698
v 1.559054 4.477502 2.668871
v 2.041642 5.158838 2.357899
v 2.111720 5.265806 2.331805
v 0.866517 1.596490 4.554120
v -3.438875 -1.754959 5.220526
v 2.915854 1.772005 5.352990
v -3.589394 -2.280983 5.565143
v 2.854294 1.668141 5.390660
v -0.476772 -1.421026 6.326994
v 2.949105 1.849376 5.303555
v -0.479452 -1.461185 6.340805
v -3.869358 -2.457575 5.571657
v -3.861097 -2.402086 5.534402
v 0.667768 1.631962 4.427356
v 0.631291 1.642200 4.410239
v -0.544257 -1.648075 6.432813
v -0.612683 -1.661259 6.445024
v -3.615165 -1.746388 5.128777
v 3.041432 2.135113 5.117239
v -4.104980 -2.577641 5.560344
v 0.051591 3.342231 2.788429
v -3.792843 -2.318839 5.491334
v 0.529873 1.633612 4.369986
v -3.799752 -2.291309 5.472529
v -0.003905 3.331789 2.800651
v -0.303299 2.927534 2.973060
v -3.491330 -1.612263 5.075426
v -0.315487 2.909184 2.966951
v 3.161424 2.407754 4.956737
v -3.535782 -1.637268 5.081269
v 3.172786 2.450855 4.918890
v -2.811249 -1.129830 5.009108
v 0.407596 1.559569 4.363817
v -0.841488 -1.813850 6.451204
v -0.882514 -1.833162 6.446884
v -0.572890 2.581373 3.100856
v 0.495237 0.709749 5.076015
v 0.498770 0.734522 5.036126
v -0.584477 2.554814 3.128094
v 2.948478 1.939702 5.240513
v -3.972031 -2.412665 5.490307
v -3.818296 -2.028979 5.261898
v -0.245970 2.979368 2.942675
v 0.551237 0.561630 5.228768
v 2.665617 1.202739 5.677648
v -4.087296 -2.503366 5.508767
v 0.548091 0.617320 5.161483
v -1.189260 1.777056 3.465534
v -4.127305 -2.549391 5.512861
v -2.890678 -0.994537 4.866568
v 2.660177 1.148964 5.702667
v 0.535357 0.638220 5.143831
v -0.117554 -0.947962 6.100871
v 2.615725 1.133021 5.708449
v -0.095321 -0.932741 6.089969
v 0.493535 0.661605 5.119610
v -2.972896 -1.019503 4.851054
v -3.886499 -2.013680 5.215396
v -2.883676 -1.251767 5.074259
v 2.489339 1.124121 5.681067
v -2.930049 -1.308329 5.105364
v 2.752732 1.474682 5.497753
v 0.272423 0.837956 4.889519
v 2.757300 1.505147 5.480743
v 0.228902 0.835112 4.855381
v -3.969146 -2.018990 5.184953
v -1.305039 1.338795 3.754031
v 2.754527 1.526975 5.464116
v -0.316688 -1.093098 6.125177
v -1.383457 1.253567 3.787738
v -4.174719 -2.760404 5.681788
v -0.284539 -1.016229 6.069028
v 2.696588 1.375766 5.562100
v -3.956334 -1.970067 5.152792
v -2.941255 -1.438936 5.179677
v -4.119499 -2.605096 5.581649
v -1.279880 1.377938 3.734528
v 0.029389 0.758441 4.831773
v -4.157417 -2.637941 5.581091
v 2.655483 1.248707 5.652674
v -1.269039 1.454606 3.700301
v -4.000459 -1.953771 5.113322
v -1.263545 1.501209 3.631591
v -1.264668 1.531299 3.596768
v -4.210377 -2.731439 5.637961
v -1.717946 0.888459 3.931978
v -0.254664 -0.888137 5.994732
v -0.339380 -1.111255 6.124122
v -0.383329 -1.163310 6.143694
v -3.152596 -1.221733 4.927011
v -2.170515 0.430583 4.080803
v 2.439019 1.119486 5.636673
v -1.240062 1.645491 3.564197
v -0.395086 -0.274471 5.455275
v -3.203289 -1.378201 5.019341
v -2.172408 0.493546 4.031104
v -2.175728 0.537588 3.983343
v -0.553761 -1.214027 6.105201
v -0.488603 -0.254683 5.407982
v -3.195360 -1.388021 5.044868
v -2.190338 0.337228 4.141362
v -2.221229 0.311226 4.149361
v -2.455628 -0.170666 4.418923
v -1.491488 1.126009 3.855192
v 2.237995 1.158781 5.520263
v -4.287952 -2.179653 5.159275
v 0.164955 1.358884 4.409303
v -0.650197 2.427328 3.202017
v -0.707702 2.317406 3.265987
v -4.342932 -2.268865 5.212019
v -1.880225 0.778828 3.920200
v -4.303198 -2.200135 5.180971
v -0.834174 -1.269476 5.999463
v -4.316831 -2.474635 5.393310
v -0.859484 -1.271386 6.023570
v 2.083334 1.196792 5.413905
v -4.359328 -2.448138 5.353013
v 0.166862 1.295094 4.455887
v -0.867262 2.110726 3.337554
v -2.011954 0.684204 3.969669
v -2.503413 -0.428253 4.596426
v -4.417059 -2.444829 5.309374
v -2.057874 0.647704 3.946697
v -2.097544 0.625183 3.950735
v -4.391857 -2.387569 5.285068
v -4.438420 -2.429400 5.288732
v -1.128089 -1.419958 6.009432
v 0.028791 1.159710 4.506732
v -2.332261 0.189224 4.192323
v -1.205305 -1.466457 5.997019
v -3.063767 -1.583466 5.255050
v 1.804171 1.295203 5.209065
v 1.798438 1.320653 5.202896
v -1.158460 -1.778739 6.270248
v -3.487310 -2.401837 5.702636
v -2.405692 0.112132 4.203027
v -0.203635 0.835575 4.656919
v 1.736905 1.302571 5.161413
v -1.116356 1.870898 3.431044
v -3.520380 -2.507243 5.767960
v 1.658530 1.302982 5.118691
v -2.459298 -0.024745 4.304557
v -3.525977 -2.383154 5.671663
v -3.574527 -2.333934 5.603448
v -0.543201 -0.254753 5.354329
v -0.287704 0.916924 4.559202
v -3.562371 -2.401871 5.676322
v -1.451096 -1.832014 6.191557
v 0.532361 0.104724 5.557068
v -3.140231 -1.626353 5.258608
v -0.690027 -0.221960 5.252203
v -3.581358 -2.517052 5.750156
v -1.524777 -1.866780 6.176715
v -3.617872 -2.486962 5.706634
v -3.240079 -1.682719 5.255795
v -0.783917 -0.207138 5.197313
v -3.929215 -2.663795 5.717124
v 0.703702 0.374240 5.419716
v -1.436163 -1.602779 6.019613
v -3.900511 -2.644734 5.706403
v -3.957475 -2.681493 5.716106
v 0.620835 0.467761 5.330605
v -1.479771 -1.615862 6.002500
v -3.412145 -2.061179 5.486670
v -3.363022 -2.045707 5.470176
v -3.380156 -2.033201 5.461353
v 0.347598 -0.117804 5.652839
v -1.599272 -1.672602 6.011350
v -3.421574 -2.092967 5.503986
v -1.630753 -1.695817 6.008669
v -1.065885 0.053403 4.871529
v -1.558951 -1.849891 6.146354
v -1.113311 0.056047 4.847106
v 0.225743 -0.148771 5.654944
v 0.184749 -0.221271 5.664113
v 0.101607 -0.262583 5.680131
v -1.380993 -0.156762 4.892735
v -1.472802 -0.230379 4.911237
v -0.104480 -0.376140 5.625287
v -1.505250 -0.248517 4.917002
v -1.578414 -0.299606 4.936939
v -1.578149 -0.312058 4.937399
v -1.613894 -0.338506 4.948210
v -0.230934 -0.375992 5.584221
v -0.258814 -0.375319 5.572981
v -0.289181 -0.340978 5.546651
v -1.693247 -0.370334 4.939544
v -1.776435 -0.422885 4.923034
v -0.379656 -0.288359 5.463931
v 3.113656 2.582082 4.800611
v -1.983007 -0.484350 4.892869
v -2.001739 -0.517457 4.890568
v 0.028895 -1.235678 6.412363
v 1.579818 1.349227 5.064576
v 1.504341 1.342999 5.032789
v 0.001752 -0.994060 6.187333
v 1.399108 1.359442 5.003695
v -0.091465 -1.000352 6.149729
v 1.139735 1.446400 4.788254
v 0.975391 1.544118 4.641023
v 0.924975 1.570848 4.598330
v 0.895829 1.551214 4.587667
v -2.182027 -0.350134 4.689927
v -4.020517 -2.747939 5.728052
v -4.044188 -2.750676 5.721779
v 0.895501 1.596680 4.570390
v -4.057738 -2.728190 5.709124
v -0.195280 1.043383 4.503940
v -3.373545 -1.707651 5.220368
v -0.243492 1.002672 4.514748
v -3.830009 -2.510411 5.636827
v -3.527370 -2.245399 5.563751
v 0.839364 1.604091 4.534434
v -3.401830 -1.757509 5.239635
v -0.279186 0.961339 4.530828
v -3.765992 -2.311824 5.503539
v 0.776230 1.614927 4.493072
v -2.277609 -0.325386 4.629643
v -2.270093 -0.353634 4.649145
v 0.692824 1.611945 4.449801
v -3.696023 -2.285198 5.517173
v -3.741455 -2.278242 5.495748
v -3.871879 -2.433005 5.552953
v -3.428185 -1.966116 5.391496
v -3.842079 -2.544953 5.659315
v -3.502345 -1.815014 5.236187
v -2.306165 -0.373825 4.649936
v -3.480822 -1.940831 5.347587
v -3.500346 -1.747610 5.191020
v -4.029666 -2.492256 5.534639
v 0.591554 1.640127 4.392176
v 2.643602 1.209277 5.678094
v -0.140290 -0.983162 6.119510
v -3.537885 -1.797728 5.212895
v -3.493543 -1.902546 5.311135
v -3.519735 -1.902444 5.303225
v -3.590029 -1.791505 5.190596
v -3.752016 -2.257404 5.478216
v -3.456729 -1.602837 5.098335
v -3.810284 -2.248460 5.436615
v -0.472790 -1.220884 6.162001
v -3.922709 -2.392392 5.502939
v -2.379035 -0.242801 4.517825
v 0.489734 1.609356 4.365335
v -2.425299 -0.305598 4.535964
v -3.814882 -2.203576 5.402346
v -2.398787 -0.315771 4.566622
v -3.578545 -1.732214 5.135207
v -3.826875 -2.140588 5.354724
v -0.631078 -1.216794 6.085063
v -3.875907 -2.191852 5.363595
v -3.857912 -2.158318 5.349142
v -2.458389 -0.136187 4.390839
v -3.865192 -2.126516 5.320673
v -3.888504 -2.157692 5.336214
v -2.437808 -0.185801 4.439686
v -3.589260 -1.702543 5.113029
v -4.002618 -2.359199 5.435667
v -3.430928 -1.543380 5.061897
v -3.470731 -1.578989 5.064446
v -2.760466 -0.986063 4.923138
v -3.991959 -2.438535 5.504682
v -4.028962 -2.459941 5.503548
v -1.014226 0.000074 4.943584
v -4.055314 -2.522023 5.551643
v -2.417876 -0.369735 4.602064
v -1.047989 0.054883 4.886281
v -3.620152 -1.707836 5.093036
v -2.431611 -0.411812 4.625834
v -4.019034 -2.334199 5.418504
v -1.659242 -1.779395 6.053899
v -4.060084 -2.390222 5.434175
v -1.919594 -1.747766 5.913173
v -2.795386 -1.033141 4.947618
v -3.637429 -1.793700 5.162516
v -3.728175 -1.840395 5.157292
v -4.244117 -2.482136 5.421157
v -2.783627 -0.946158 4.885792
v -4.104479 -2.750915 5.704679
v -1.339976 -0.055795 4.844321
v 3.288545 2.954151 4.587561
v -3.730832 -1.812063 5.128983
v -1.356049 -0.083497 4.857106
v -2.804023 -0.990424 4.912571
v 0.575210 0.202871 5.521592
v -1.419370 -0.158181 4.891730
v -2.481827 -0.390145 4.580225
v 3.329674 2.986761 4.573145
v 3.292802 3.000014 4.565079
v -3.759551 -1.899559 5.185605
v 0.254450 1.483469 4.358477
v 3.141755 2.804089 4.642131
v 0.189754 1.433745 4.366770
v -2.460331 -0.390009 4.594719
v -2.958198 -1.045058 4.889840
v -1.508125 -0.229662 4.907739
v 0.131456 1.406255 4.367331
v 3.127617 2.506323 4.862813
v -3.793638 -2.018721 5.271517
v 0.161260 1.340979 4.422607
v -3.036886 -1.488341 5.202859
v -4.015634 -1.995193 5.157622
v 0.134642 1.245440 4.478566
v -3.016062 -1.387946 5.137751
v -4.113508 -2.067394 5.168699
v -3.021052 -1.546201 5.242264
v -4.109100 -2.036574 5.125154
v 3.097055 2.602417 4.780412
v 3.118963 2.637415 4.756031
v 0.079518 1.379024 4.372316
v -3.825057 -1.987931 5.228214
v -3.831855 -2.074555 5.297147
v -2.869072 -1.189728 5.034838
v -0.164746 -0.330789 5.604083
v 0.938623 3.875052 2.791262
v 0.022991 1.192141 4.486412
v -4.259376 -2.180090 5.189405
v -3.899241 -2.111765 5.297450
v -3.147465 -1.358020 5.049326
v -3.839567 -2.058258 5.276061
v -3.262259 -1.427023 5.042257
v -4.322524 -2.243353 5.203840
v -3.481447 -2.439957 5.735171
v -2.139101 -0.369901 4.723628
v -3.896256 -2.049341 5.243170
v -3.921463 -2.068414 5.252401
v -0.225622 0.788756 4.687617
v -3.013484 -1.107424 4.916851
v -3.790291 -1.932473 5.199673
v -3.804171 -1.964537 5.219196
v -3.534080 -2.419053 5.705857
v -0.247311 0.829870 4.640722
v -0.264606 0.818734 4.643350
v -3.863281 -1.983691 5.207241
v -0.144230 -0.994248 6.133530
v -3.583229 -2.419503 5.682535
v -3.840225 -1.955091 5.193684
v -3.874257 -1.936629 5.167185
v -3.294305 -1.662193 5.218323
v -3.919749 -2.054520 5.238383
v -0.064444 1.140643 4.483077
v -3.283132 -1.694094 5.243058
v -3.939719 -2.055420 5.231955
v -3.985698 -1.997125 5.166553
v -3.315787 -1.610874 5.167235
v -3.930888 -1.947019 5.147014
v -0.160416 1.117728 4.465880
v -3.311019 -1.484165 5.057458
v -3.281712 -1.463970 5.064015
v -3.331362 -1.509591 5.077530
v -3.984898 -1.975726 5.150751
v -3.309386 -1.727387 5.257418
v -4.020898 -1.958106 5.110868
v -3.368214 -1.628403 5.154433
v -3.384324 -1.590028 5.123466
v -3.358912 -1.753676 5.254323
v -3.476677 -2.225044 5.565083
v -2.281141 0.270008 4.143952
v 0.635872 3.697970 2.771606
v 0.850891 1.550926 4.561777
v -4.089561 -2.778838 5.717140
v -0.457085 -1.491577 6.356066
v 2.959529 1.860613 5.289130
v -3.807232 -2.496668 5.629345
v -2.477773 -0.232272 4.444355
v 2.969962 1.922120 5.233421
v 0.499860 3.625309 2.755367
v 2.915879 1.787643 5.349991
v -3.789011 -2.439523 5.583239
v -0.595342 -1.711080 6.464626
v -3.797315 -2.484945 5.617313
v 0.706630 1.587545 4.467281
v 0.443639 3.597395 2.793716
v -3.760568 -2.355849 5.528990
v 2.886384 1.719618 5.367958
v -0.537176 -1.596395 6.418190
v 0.301379 3.501679 2.793061
v 0.306436 3.502900 2.774730
v -3.770838 -2.335428 5.514062
v 0.265805 3.489008 2.778755
v -3.617319 -1.681180 5.056612
v 0.274105 3.484020 2.765862
v 0.028824 3.331974 2.789847
v -2.482294 -0.527500 4.678123
v -0.028183 3.319609 2.789790
v -3.842969 -2.459110 5.568125
v -2.524189 -0.533980 4.664489
v -0.473072 2.771976 2.986187
v -3.790972 -1.889905 5.157430
v -0.938155 -1.856029 6.414613
v -0.510715 2.745072 3.015751
v 0.503791 0.676281 5.091366
v -2.484524 -0.344836 4.524519
v 0.477086 0.759715 5.034043
v -2.695363 -0.912126 4.888934
v -0.534686 2.680470 3.025429
v -1.125879 -1.796216 6.277323
v -0.559341 2.621203 3.082228
v -2.736685 -0.868203 4.833115
v -3.022856 -1.594116 5.271433
v -4.070854 -2.447885 5.464828
v -3.921646 -1.913022 5.121087
v -0.128201 -0.890310 6.045131
v -0.165366 -0.877081 6.025150
v -0.291263 -1.042566 6.087034
v 0.353874 0.804121 4.929833
v 0.330312 0.811146 4.919147
v -3.489214 -2.508471 5.773248
v -2.921911 -0.973067 4.826368
v 0.308719 0.828377 4.883853
v -2.934769 -0.982499 4.830435
v 3.076043 2.181544 5.093596
v -1.337749 1.292035 3.750759
v -0.257945 -0.897315 5.981040
v 0.273118 0.838150 4.857126
v -4.158788 -2.791346 5.696678
v -0.289292 -0.968578 6.031690
v -0.362609 -1.149385 6.128413
v -4.211546 -2.775092 5.662296
v -2.195967 0.352089 4.103898
v -2.942362 -1.356095 5.130040
v -4.141465 -2.586193 5.535408
v -0.465339 -1.187570 6.117639
v -2.189460 0.389098 4.085114
v -2.923398 -1.400492 5.157151
v 0.086419 0.789421 4.815512
v -3.180459 -1.703315 5.288291
v -1.245984 1.567688 3.591798
v -0.503059 -1.201435 6.120659
v -3.263545 -1.760727 5.293290
v -1.208096 1.698328 3.522646
v -1.220939 1.666320 3.508822
v 3.169594 2.479260 4.880467
v -0.048281 0.745855 4.779408
v -0.582863 -1.208052 6.080314
v -3.025735 -1.103168 4.891858
v -1.754306 0.870315 3.907873
v -3.357038 -1.938279 5.386862
v -3.375831 -2.000690 5.428703
v -1.802159 0.845333 3.898735
v -0.106271 0.750121 4.757411
v 3.030202 2.082523 5.136835
v -0.624269 -1.209150 6.067240
v -3.378680 -1.887475 5.342376
v -1.410419 1.230035 3.785434
v -4.271027 -2.519338 5.425604
v -0.761338 -1.229391 6.043720
v 2.988878 1.984118 5.194758
v -1.979084 0.707500 3.941575
v -1.463154 1.163740 3.796423
v -3.445007 -2.194561 5.551837
v -3.435020 -2.163565 5.538496
v -0.897821 -1.297083 6.001716
v -3.213925 -1.287179 4.932840
v -0.923310 -1.307476 5.998130
v -2.135409 0.591962 3.953834
v -0.714439 2.303162 3.255829
v -3.366538 -2.084868 5.492989
v 0.161184 1.208649 4.521923
v -2.443665 0.051340 4.227681
v -1.172949 -1.454017 5.998710
v -4.388145 -2.300746 5.197919
v -0.773991 2.246721 3.271964
v -0.781671 2.242701 3.283134
v 0.080541 1.187850 4.495654
v -2.488189 -0.089373 4.321647
v 0.064193 1.141317 4.518353
v 2.780604 1.492871 5.483321
v -4.367412 -2.270065 5.191206
v -2.464821 -0.077983 4.345940
v 2.686589 1.309945 5.596251
v -1.299711 -1.795438 6.203979
v 2.665104 1.276246 5.626687
v -1.062078 1.920990 3.404958
v -4.457635 -2.480336 5.314307
v -1.506570 -1.873051 6.188101
v -4.442547 -2.416730 5.267338
v -1.169972 1.812710 3.452738
v 2.485039 1.097215 5.667573
v 2.469370 1.125618 5.670065
v -1.291850 -1.509148 6.013437
v 0.001307 1.113559 4.516348
v -0.584685 -0.244582 5.323008
v -4.508266 -2.456767 5.277608
v 2.378942 1.149596 5.598546
v -1.394233 -1.593216 6.010504
v -0.648114 -0.208511 5.284965
v -1.458755 -1.623441 5.985195
v -0.714403 -0.229160 5.232745
v -1.540277 -1.661845 5.977301
v -1.568024 -1.668992 5.987969
v -1.659185 -1.732649 5.989036
v 2.107530 1.160140 5.444388
v -0.838109 -0.201649 5.167656
v 1.983975 1.190033 5.361830
v -1.650390 -1.828461 6.080076
v -0.964193 -0.068923 5.012514
v -1.003050 -0.041067 4.959224
v -1.034639 -0.002799 4.916975
v 1.869843 1.244345 5.281524
v -1.896918 -1.733736 5.903527
v 1.829673 1.292421 5.233078
v -1.926174 -1.775545 5.914721
v -1.955223 -1.753505 5.881688
v -1.254124 -0.022430 4.843637
v -1.326022 -0.106293 4.873442
v -1.428733 -0.182656 4.903286
v 0.505085 0.085974 5.570667
v 3.136847 2.745701 4.675572
v -1.637043 -0.380842 4.939363
v 0.676279 0.426269 5.372811
v -1.845029 -0.439753 4.911288
v 1.022440 3.925084 2.779738
v -2.021792 -0.506426 4.881535
v 1.539104 1.334133 5.042715
v -2.085066 -0.485476 4.825987
v 1.473148 1.317566 5.032318
v 0.233302 -0.234819 5.642878
v -2.254845 -0.415494 4.697933
v 1.172938 1.422592 4.823863
v 1.106702 1.477100 4.758451
v -0.069923 -0.355277 5.638844
v -0.189040 -0.391796 5.590868
v 0.018580 -1.365496 6.454496
v 0.004142 -1.332770 6.449253
v -0.041314 -1.368074 6.447348
v 0.069037 -1.181725 6.352933
v 0.059333 -1.075262 6.246339
v 0.028733 -1.020249 6.216091
v -0.057027 -0.982405 6.148053
v -0.093055 -1.345340 6.424744
v -0.184526 -1.465803 6.451370
v -0.248708 -1.454840 6.439535
v -0.410580 -1.464622 6.355925
v 0.224425 3.457652 2.755963
v -0.348578 2.890835 2.962710
v -0.488879 -1.489529 6.356395
v 0.802692 1.570822 4.528045
v -3.479306 -1.781893 5.213106
v -3.492969 -1.851615 5.269039
v -3.844192 -2.475274 5.599467
v 0.752163 1.594355 4.490990
v -3.813500 -2.375393 5.526067
v 3.165678 2.349992 4.984712
v -3.601454 -2.336905 5.591395
v -0.682752 -1.710260 6.449351
v -3.583869 -2.315897 5.585715
v -3.629472 -1.737292 5.112404
v -3.582395 -2.382842 5.644825
v 0.644453 1.605764 4.432073
v -3.844578 -2.340325 5.484961
v -3.797412 -2.414287 5.564951
v 2.989578 1.970408 5.201506
v -3.829577 -2.391798 5.534114
v -2.405185 -0.245877 4.499115
v -3.360572 -1.496744 5.046311
v 0.608182 1.603341 4.415904
v -3.832767 -2.419667 5.553218
v 0.576993 1.608138 4.400802
v -3.851252 -2.365814 5.501698
v -3.468323 -1.535857 5.013038
v -3.467743 -1.564752 5.052712
v -0.294432 -1.057299 6.108688
v 0.566324 1.577491 4.413119
v 0.531868 1.564893 4.404325
v -3.423067 -1.939403 5.367386
v -2.392808 -0.194334 4.470107
v 2.579451 1.105291 5.707829
v -3.882925 -2.400592 5.525633
v 0.476322 1.573789 4.379374
v -0.440956 -1.191808 6.144463
v -3.563834 -1.641791 5.067632
v -3.843149 -2.302289 5.455556
v -2.759037 -1.081544 4.993049
v -3.589745 -1.676786 5.084095
v -2.321429 -0.456057 4.694578
v 2.808911 1.596603 5.420529
v 0.364009 1.527604 4.365040
v -2.845585 -1.156432 5.018319
v -3.865604 -2.282715 5.431250
v -3.636285 -1.766564 5.133739
v -3.662218 -1.783743 5.136755
v -2.358226 -0.397727 4.645177
v -1.180078 0.035860 4.836778
v -3.885152 -2.359668 5.482388
v -3.758484 -1.843145 5.135157
v -2.414295 -0.465757 4.666268
v -3.921699 -2.371418 5.473043
v -3.949363 -2.389584 5.480336
v -1.333991 -0.091150 4.865422
v -2.717312 -0.940499 4.902204
v -3.940142 -2.322084 5.425284
v -1.468875 -0.257648 4.917331
v -3.834855 -1.915355 5.157927
v -3.954683 -2.353129 5.445352
v -1.882827 -1.747780 5.924716
v -3.876164 -2.027504 5.230289
v -1.865917 -1.776564 5.942415
v -2.748755 -0.914197 4.867570
v -1.925460 -1.758116 5.916011
v -3.905879 -2.006203 5.193472
v -3.843638 -2.210767 5.390790
v -3.951411 -2.039667 5.208701
v -2.809285 -0.932506 4.852456
v -2.049438 -0.502459 4.863839
v -1.932175 -1.736281 5.884213
v -2.494007 -0.477894 4.645472
v -2.762123 -1.050898 4.969459
v -3.904449 -1.973566 5.176680
v -3.932329 -2.011553 5.185936
v -3.927993 -1.992040 5.176052
v -3.901599 -2.262627 5.402031
v 3.138779 2.668856 4.732337
v 0.199139 1.247232 4.506293
v -3.952443 -1.999605 5.167782
v -2.140232 -0.439530 4.767964
v -2.521017 -0.470252 4.621386
v -3.727893 -1.801500 5.117266
v -2.158364 -0.401813 4.733090
v -2.470209 -0.362540 4.558137
v -4.002705 -2.405503 5.465124
v -2.202430 -0.429932 4.728888
v -3.962730 -1.957652 5.128445
v 3.288686 2.904936 4.615541
v -0.130795 -0.359512 5.619024
v 3.372160 3.054592 4.538464
v 0.205117 1.390830 4.398734
v 0.268941 1.432730 4.387676
v -0.323399 -0.319077 5.515153
v -2.892376 -1.318847 5.112090
v 3.188039 2.849506 4.622557
v -4.053119 -2.430667 5.461327
v -2.966897 -1.499057 5.221504
v 3.123526 2.526466 4.845224
v 3.156889 2.611599 4.786266
v -2.249862 0.299905 4.138379
v 0.087623 1.239003 4.472341
v -3.129312 -1.200046 4.917684
v -0.051188 1.113146 4.500581
v -3.143560 -1.278153 4.977829
v -4.108819 -2.426282 5.429551
v -0.197636 0.808409 4.679196
v -3.173773 -1.310913 4.985603
v -4.178616 -2.450983 5.425774
v 0.944761 1.544562 4.616254
v -3.520854 -2.349552 5.641445
v -0.206728 0.868654 4.624833
v -3.183447 -1.273823 4.952038
v -3.611863 -2.415995 5.654470
v -3.066317 -1.642314 5.292773
v -3.079942 -1.678995 5.312530
v -2.475312 -0.008786 4.267512
v -0.261535 0.865985 4.605796
v -3.549263 -2.511543 5.760413
v -3.202342 -1.719815 5.291299
v -0.243206 0.900451 4.579242
v -3.614364 -2.452031 5.684255
v -0.137795 1.067140 4.504185
v -4.205341 -2.104702 5.138274
v -0.129381 1.028336 4.525213
v -3.290924 -1.752003 5.279743
v -4.268403 -2.156946 5.150117
v -3.977084 -2.705900 5.722288
v -4.349123 -2.251716 5.184539
v -3.393223 -1.929751 5.368800
v -3.459623 -1.909699 5.328041
v -4.424352 -2.473699 5.324408
v -4.356264 -2.325207 5.250066
v -4.376441 -2.358148 5.263949
v -3.368336 -1.814652 5.293223
v -4.461654 -2.442734 5.284335
v -3.394727 -1.856227 5.313633
v -4.517214 -2.489226 5.289397
v -3.429643 -1.888858 5.325235
v -3.458987 -1.848690 5.277233
v -3.451689 -1.806883 5.249465
v -3.474309 -1.811672 5.242547
v -0.116315 3.157645 2.863191
v -0.147147 3.086341 2.896947
v -0.196697 3.020196 2.940698
v -0.101553 3.204192 2.824510
v 3.797994 3.337909 4.504307
v 3.657226 3.250609 4.512247
v -4.627238 -2.640264 5.358872
v 3.415763 3.093497 4.525184
v 0.709965 3.726638 2.785434
v 0.686540 3.705475 2.798720
v -4.612052 -2.579210 5.313953
v 3.246224 2.889163 4.613968
v 0.182501 3.425815 2.755096
v 0.159651 3.442558 2.777716
v 0.131185 3.401085 2.775510
v 0.096071 3.370856 2.781350
v 0.074230 3.348464 2.780167
v -4.758548 -2.597020 5.271516
v 4.241776 3.540365 4.551033
v -0.050385 3.283591 2.774680
v -0.030136 3.304538 2.765562
v -4.789854 -2.484764 5.162693
v -0.041276 3.295669 2.770209
v 1.293269 4.108149 2.756626
v -4.826962 -2.519557 5.174722
v 1.277071 4.091919 2.758359
v 1.256051 4.083522 2.788215
v 1.193607 4.043453 2.766199
v 1.092792 3.965811 2.771821
v -4.790683 -2.708431 5.334882
v -4.837886 -2.601940 5.232314
v -4.818246 -2.577407 5.223879
v -4.865817 -2.626720 5.241352
v -4.852234 -2.672827 5.289322
v 0.839849 3.827603 2.764814
v 1.250418 1.388328 4.876978
v 4.130614 3.537647 4.514436
v 4.043776 3.535289 4.480431
v 4.047169 3.509732 4.494187
v 3.933729 3.475838 4.477111
v 3.957909 3.450610 4.495110
v -4.669511 -2.616715 5.333512
v -4.677666 -2.661388 5.353309
v 3.822886 3.390035 4.484916
v -4.674483 -2.605003 5.323655
v -4.661439 -2.599123 5.323403
v 3.760471 3.357042 4.480042
v -4.639791 -2.547014 5.284102
v -4.699476 -2.602845 5.310155
v 4.305928 3.578426 4.555433
v -4.742562 -2.614179 5.297113
v -4.698168 -2.560973 5.276892
v -4.714553 -2.577536 5.287611
v -4.726050 -2.582380 5.284627
v 4.192562 3.557303 4.527498
v -4.795291 -2.535085 5.208580
v -4.797043 -2.505436 5.184975
v -4.812443 -2.522013 5.191668
v 3.709607 3.303525 4.492613
v -4.769275 -2.630743 5.295683
v -4.759553 -2.654709 5.312964
v 3.623751 3.286236 4.468011
v 3.665921 3.329299 4.458114
v -4.796994 -2.585821 5.245446
v -4.836669 -2.668969 5.295619
v -4.831532 -2.638712 5.281289
v -4.838182 -2.630444 5.270385
v -4.877260 -2.649071 5.255283
v 3.549035 3.185936 4.512588
v -4.810424 -2.614954 5.270415
v 3.576445 3.240425 4.481036
v 3.610541 3.293796 4.459217
v 3.508663 3.291007 4.430676
v 3.507156 3.255619 4.449885
v 3.481815 3.168899 4.499668
v 3.502995 3.224693 4.468289
v 3.435575 3.199027 4.455514
v 3.425693 3.140135 4.497242
v 3.370545 3.085857 4.517589
v 3.360566 3.103947 4.500923
v 3.434284 3.222845 4.439780
v 3.391244 3.170533 4.455758
v 3.347077 3.215285 4.413441
v 3.334859 3.127823 4.472343
v 3.354546 3.160960 4.451653
v 0.878918 3.854185 2.752039
v -2.439299 -0.272831 4.493089
v -3.312491 -1.430428 4.998359
v -3.718659 -2.323676 5.526479
v 0.562944 3.665343 2.771694
v 0.677586 1.562487 4.467958
v -0.501339 -1.622675 6.421325
v -3.726069 -2.367450 5.538388
v 2.929337 1.752756 5.341543
v 0.627495 1.570979 4.442409
v -3.827899 -2.447212 5.564768
v -3.503958 -1.522673 4.981386
v -3.395119 -2.129513 5.520467
v -3.515985 -1.599764 5.050368
v 2.871866 1.694206 5.377581
v -3.498358 -1.566773 5.037049
v -3.460446 -2.246037 5.576145
v -2.562093 -0.500668 4.615299
v 0.505359 1.518407 4.419486
v -4.104782 -2.800075 5.717376
v 0.412708 1.512864 4.389654
v -0.878679 -1.867939 6.436197
v -0.295788 2.903121 2.946462
v -2.636019 -0.672730 4.712658
v -3.600347 -2.305494 5.571567
v -0.986656 -1.834713 6.384334
v -1.042071 -1.798655 6.345129
v -0.630251 2.462537 3.173179
v -3.777380 -1.811087 5.084776
v -2.638136 -1.009025 4.975008
v 0.451333 0.771586 4.971386
v 3.187803 2.384708 4.957229
v -4.204993 -2.686950 5.585069
v -1.062586 -1.799262 6.322696
v 3.187570 2.443157 4.918260
v -3.789417 -1.849763 5.116589
v -1.102176 -1.776071 6.310756
v 0.593427 0.546966 5.211603
v -4.171538 -2.618037 5.545153
v 0.547431 0.582950 5.190173
v 3.158572 2.496501 4.861520
v -4.187609 -2.499272 5.443752
v -0.243336 2.977037 2.912183
v -0.226800 2.985755 2.913255
v -4.221401 -2.535453 5.452671
v -2.826485 -1.239351 5.075315
v 3.013201 2.040125 5.161230
v -3.972725 -1.927818 5.083325
v 0.504445 0.656066 5.121145
v -4.308958 -2.550762 5.420359
v -4.001216 -1.936726 5.078794
v 2.693048 1.175652 5.684712
v -1.654785 0.938891 3.886429
v 2.698396 1.246362 5.642988
v -4.181218 -2.075313 5.101767
v -2.214609 0.484368 3.993462
v 2.692030 1.206778 5.664344
v -0.293229 -1.002546 6.031906
v -4.237399 -2.123520 5.115355
v -2.186809 0.359385 4.109360
v -4.248425 -2.133626 5.128745
v -1.698813 0.902388 3.912774
v -1.317164 1.304638 3.730556
v 0.139817 0.812169 4.811050
v -2.873923 -0.918310 4.797435
v -3.445966 -2.430322 5.729928
v -4.411993 -2.270382 5.156682
v 2.813925 1.539746 5.430916
v -3.436189 -2.365720 5.681017
v -1.271546 1.450150 3.672798
v -2.191461 0.433998 4.048670
v -3.456510 -2.477815 5.761556
v -0.017516 0.749334 4.787380
v -4.479855 -2.548360 5.346745
v -2.808575 -1.268636 5.095315
v -1.251493 1.557029 3.588465
v -1.258322 1.586110 3.566254
v -3.051041 -1.096050 4.858003
v -4.473639 -2.439001 5.271240
v 2.703887 1.350737 5.574875
v -0.660211 -1.215830 6.054123
v -1.205064 1.708244 3.494916
v -3.178820 -1.222582 4.892334
v 2.434007 1.086968 5.622383
v -3.217895 -1.366105 4.995968
v 2.401859 1.126396 5.599516
v -3.235923 -1.320133 4.946978
v -0.802596 -1.255711 6.001004
v -3.255463 -1.391776 4.996974
v -3.093750 -1.745724 5.346854
v -0.511974 -0.272428 5.359551
v 2.352293 1.118892 5.566897
v -4.532627 -2.439349 5.237470
v -2.115085 0.625411 3.928812
v -0.872576 -1.288151 6.000556
v 2.323162 1.140579 5.564489
v -2.149720 0.600860 3.920882
v -2.163185 0.567157 3.958992
v 0.233079 1.327031 4.447801
v -4.557631 -2.365555 5.167473
v 0.274568 1.229561 4.545710
v 2.260016 1.149941 5.535429
v -0.739290 2.286360 3.275400
v -0.696263 2.316651 3.227368
v -4.617919 -2.502635 5.245583
v -2.498024 -0.071935 4.295587
v -2.901662 -0.938163 4.803077
v -1.139644 -1.438155 5.981630
v -4.600669 -2.412109 5.187482
v 2.065771 1.162027 5.409795
v -4.782654 -2.380343 5.076950
v 2.025209 1.191659 5.377890
v -4.807727 -2.357463 5.048022
v 1.929075 1.188226 5.343417
v -1.253858 -1.786178 6.206516
v 1.903607 1.182059 5.319845
v -2.332870 0.220742 4.145535
v 1.856725 1.205426 5.273075
v -0.968946 1.998528 3.386375
v -1.419345 -1.840899 6.196359
v -3.600260 -2.556694 5.756293
v -0.134145 0.828041 4.677182
v -1.307052 -1.536076 5.993820
v -0.137280 0.867994 4.642515
v 1.695655 1.340827 5.140229
v 1.625888 1.295229 5.094517
v -3.797758 -2.557460 5.667597
v 0.717289 0.267492 5.502602
v 0.699593 0.265224 5.508313
v 0.693185 0.247365 5.514587
v 0.696977 0.292520 5.492877
v -3.837516 -2.594846 5.685958
v -0.728157 -0.195751 5.224951
v -1.661804 -1.738060 6.003197
v 0.484722 0.063764 5.577659
v -0.825815 -0.200753 5.177706
v 0.504280 0.041370 5.567153
v -1.595906 -1.824887 6.116354
v -0.847018 -0.202340 5.154074
v -4.003208 -2.798040 5.733884
v 0.558965 0.136022 5.540871
v -1.673968 -1.752015 6.000750
v -1.858002 -1.747353 5.918735
v -1.054575 0.016452 4.892104
v -1.883768 -1.783695 5.935174
v 0.471599 0.013295 5.587308
v -1.875506 -1.739002 5.888733
v -1.905882 -1.731549 5.885832
v 0.448987 0.012677 5.597820
v 0.427708 -0.023079 5.607126
v -1.958704 -1.772822 5.888179
v -1.925994 -1.724959 5.865841
v -1.518439 -0.300671 4.926667
v 0.376695 -0.046378 5.615752
v 3.190682 2.628450 4.775863
v -1.230567 -0.048794 4.856467
v -1.295505 -0.084793 4.867427
v 3.164563 2.686201 4.720818
v 0.127246 -0.269425 5.655797
v 0.094895 -0.304917 5.664339
v 0.038525 -0.333481 5.663456
v 3.412251 3.024320 4.558791
v 3.341598 2.957977 4.591712
v 3.140561 2.547750 4.827179
v -1.894319 -0.488786 4.895120
v -1.977711 -0.518046 4.892441
v -2.041066 -0.557470 4.892206
v -0.024149 -1.402767 6.455820
v 1.516506 1.315357 5.040176
v -2.122196 -0.518955 4.820684
v 1.434712 1.321245 5.019238
v 1.353931 1.332601 4.948197
v -2.241767 -0.487981 4.746965
v 0.048070 -1.310530 6.427020
v 0.034925 -1.057560 6.251709
v 1.082595 1.470186 4.738775
v 1.070270 1.460624 4.718738
v -0.027173 -0.982702 6.159778
v 1.018644 1.493548 4.676700
v -0.065599 -0.969255 6.127177
v 0.965971 1.527791 4.635539
v -0.138377 -1.396681 6.424939
v -0.312414 -1.475619 6.406524
v -0.355172 -1.465238 6.380011
v -0.495653 -1.559913 6.399655
v -0.457009 -1.513270 6.364525
v -3.774605 -2.476297 5.614267
v -3.323189 -1.471802 5.032964
v -3.762851 -2.443954 5.594610
v -3.265595 -1.876476 5.371856
v 0.747275 1.558668 4.504695
v -3.809011 -2.467047 5.589991
v -3.286345 -1.853039 5.346005
v -3.386234 -1.480698 5.008697
v -2.496254 -0.191987 4.403596
v -2.520444 -0.218610 4.405429
v -3.776456 -2.383781 5.543283
v -2.319006 -0.507466 4.726425
v -3.793752 -2.369533 5.526382
v -3.556119 -1.610301 5.022410
v -2.386491 -0.492539 4.691961
v -3.810883 -2.345497 5.502151
v -3.327258 -1.842028 5.325309
v -2.415520 -0.602690 4.752653
v -0.111362 -0.910736 6.068584
v -3.316591 -1.919281 5.382096
v 2.616430 1.108338 5.715899
v -2.435107 -0.552490 4.711947
v -3.897520 -2.335836 5.454864
v -3.666933 -1.765839 5.102613
v 2.741236 1.423536 5.524522
v -3.313115 -1.802209 5.303084
v -4.124944 -2.461546 5.447913
v -4.105988 -2.467635 5.462046
v -2.516922 -0.403154 4.555292
v -3.382725 -2.173793 5.543439
v -4.132064 -2.508601 5.478763
v -4.159986 -2.519703 5.470086
v -4.098850 -2.448256 5.446249
v -3.342870 -2.010130 5.444141
v -1.223694 -0.000753 4.840232
v -2.546143 -0.573593 4.680439
v -4.149289 -2.488091 5.455070
v 0.033506 0.764715 4.810945
v -2.585956 -0.624276 4.700224
v -3.887396 -1.892098 5.104141
v -2.587693 -0.597062 4.680479
v -3.918658 -1.903245 5.099968
v -3.525300 -2.279885 5.580221
v -3.970301 -1.939508 5.107955
v -0.176006 0.775185 4.712426
v -3.621327 -2.391290 5.621826
v -4.176893 -2.642781 5.563298
v -2.615934 -0.678234 4.726190
v -4.060740 -1.980177 5.083633
v -4.053699 -2.000264 5.120895
v -4.229293 -2.752661 5.625353
v -2.620761 -0.706434 4.747604
v 0.265914 1.264439 4.519577
v -2.179626 0.511921 4.007330
v 0.243671 1.272221 4.508160
v -1.679872 -1.812595 6.046947
v 0.218547 1.291006 4.474500
v 0.227237 1.237482 4.527822
v -3.669100 -2.327073 5.545351
v -2.101470 -0.490601 4.816612
v -1.842595 -1.762384 5.934138
v -1.848402 -1.772798 5.944423
v -4.213441 -2.505663 5.440091
v -2.671653 -1.095054 5.025074
v -2.561613 -0.545930 4.653285
v 0.212729 1.179181 4.555840
v -4.331434 -2.518615 5.399569
v -1.944299 -1.726130 5.865463
v -1.965618 -1.745777 5.866035
v -1.838812 0.816507 3.904410
v -2.699923 -1.049608 4.986388
v 0.198588 1.293728 4.463511
v -4.153563 -2.052339 5.109876
v -2.455385 -0.305753 4.507401
v 0.134340 1.224063 4.493540
v 3.172910 2.760721 4.667327
v -4.348925 -2.231888 5.163784
v 0.115238 1.204825 4.494589
v -2.365383 0.144707 4.212014
v -2.293245 -0.463271 4.709654
v -2.644665 -1.047391 5.001088
v -0.334485 -0.335755 5.504084
v -2.968378 -1.413179 5.160920
v -2.721289 -1.131520 5.036239
v -2.948936 -1.598877 5.299016
v -4.393312 -2.496139 5.353395
v -4.426462 -2.498180 5.337111
v -2.488013 -0.140813 4.369117
v -2.768941 -1.176821 5.048414
v 3.215579 2.813486 4.643472
v 0.302619 1.468243 4.379166
v 3.196441 2.732186 4.685511
v -2.971247 -1.604182 5.298295
v -2.972255 -1.679357 5.350751
v 0.282839 1.401077 4.415353
v -2.800020 -1.169526 5.036863
v -3.003311 -1.702973 5.357831
v -3.039283 -1.687063 5.335352
v 0.218677 1.357178 4.423005
v -4.492317 -2.530823 5.329630
v -3.036146 -1.654883 5.312892
v -4.533559 -2.507517 5.296587
v -2.653440 -0.905628 4.889098
v -4.505716 -2.448269 5.267975
v -3.638504 -2.479382 5.681421
v -2.662148 -0.873651 4.861254
v -4.538876 -2.463983 5.264006
v -2.671891 -0.947056 4.916358
v -2.674731 -0.981309 4.940771
v -2.988137 -1.524248 5.235852
v -0.042348 1.076427 4.523489
v -0.432954 -1.475390 6.352276
v 0.991584 1.523056 4.651637
v -4.564290 -2.492511 5.270783
v -3.462702 -2.382058 5.688849
v -2.718064 -1.016915 4.954119
v -4.578366 -2.523636 5.284503
v -3.860609 -2.621571 5.696269
v -0.065265 1.049559 4.533216
v -4.597393 -2.543259 5.293538
v -4.598142 -2.519302 5.274019
v -0.167991 0.993128 4.539004
v -2.688607 -0.865810 4.846632
v -4.566295 -2.393647 5.188553
v -2.655408 -0.748342 4.764567
v -2.685833 -0.803581 4.794567
v -3.479248 -2.316924 5.621454
v -2.721568 -0.805088 4.777291
v -4.588457 -2.445902 5.215857
v -2.759636 -0.854529 4.805496
v -3.039733 -1.728743 5.360548
v -2.773953 -0.903313 4.839748
v -4.822388 -2.368904 5.049376
v -0.181254 0.905652 4.597923
v -0.172115 0.937234 4.575546
v -2.797073 -0.855144 4.787190
v -3.081573 -1.720818 5.335778
v -3.124621 -1.710729 5.315067
v -2.809572 -0.899393 4.816788
v -0.202123 0.971820 4.540642
v -2.843939 -0.977126 4.866227
v -2.840017 -0.958793 4.848535
v -3.164704 -1.750473 5.324772
v -2.845769 -0.930358 4.821752
v -2.881689 -0.956826 4.830301
v -3.190439 -1.774768 5.331481
v -3.246259 -1.806143 5.330442
v -2.893808 -1.371898 5.147067
v -3.075934 -1.123957 4.868517
v -3.195956 -1.341610 4.990178
v -2.604697 -0.509804 4.587629
v -3.337711 -1.434512 4.981909
v -2.684891 -0.708225 4.698118
v 2.954401 1.802124 5.318453
v -3.384183 -1.458855 4.983366
v -3.459592 -1.477613 4.947458
v 0.699712 1.545606 4.486243
v 0.435473 3.583192 2.752402
v -3.408588 -2.212625 5.562260
v -3.461729 -1.514751 4.988517
v 2.890811 1.680146 5.364692
v 0.350800 3.526767 2.744197
v -3.513966 -1.528297 4.980093
v -2.665811 -0.582465 4.613194
v 0.562459 1.532163 4.435491
v -2.501240 -0.321734 4.488695
v -3.598823 -1.650380 5.037804
v 0.048021 3.328274 2.772395
v -4.232488 -2.805423 5.653385
v -0.812601 -1.826481 6.449647
v -0.260213 2.959662 2.943802
v -0.280159 2.923995 2.953751
v 3.149024 2.267327 5.030684
v -0.497944 2.747406 2.985587
v 0.552797 0.651505 5.115811
v -0.511818 2.704320 2.978767
v 3.137562 2.231843 5.052725
v -4.200175 -2.622417 5.523273
v -4.173124 -2.563001 5.491324
v 0.518241 0.696642 5.060492
v -3.710925 -1.753942 5.059200
v -4.209869 -2.564764 5.474761
v -4.260118 -2.572474 5.455598
v 3.148286 2.310732 5.015323
v 0.444642 0.775089 4.952169
v -3.817833 -1.859163 5.102231
v -3.834365 -1.848233 5.077857
v -4.294138 -2.565337 5.436665
v -2.764108 -1.213073 5.069528
v -3.869554 -1.860607 5.067991
v -4.378256 -2.559137 5.392413
v -0.082740 -0.921104 6.070739
v -3.946030 -1.917334 5.097651
v -0.081589 -0.907379 6.043936
v -1.195568 1.732385 3.452485
v -2.586169 -0.897094 4.899139
v -4.082384 -2.013743 5.102453
v 0.396220 0.800124 4.905257
v -0.178619 -0.876061 5.980250
v -0.214432 -0.868354 5.971527
v -4.160487 -2.053943 5.099823
v -0.319753 -1.085000 6.101941
v 3.055529 2.048803 5.142922
v -2.238459 0.376834 4.049950
v -1.277424 1.401260 3.695689
v -1.291021 1.350329 3.726749
v -2.854229 -1.347379 5.138684
v -2.261228 0.311575 4.105002
v -1.273895 1.428713 3.683641
v -2.551950 -0.346107 4.478037
v -1.268018 1.459522 3.634003
v -4.322928 -2.196998 5.145246
v -0.241266 -0.877672 5.972832
v -1.271037 1.553231 3.568323
v -2.236058 0.395478 4.034843
v -1.263419 1.591241 3.550795
v -4.438991 -2.569458 5.376026
v 2.628308 1.077795 5.731262
v -0.032116 0.760739 4.759130
v -2.524715 -0.266181 4.432734
v 2.681641 1.134558 5.706165
v -4.438759 -2.396265 5.237329
v -0.078320 0.811837 4.702651
v -4.474130 -2.426196 5.239909
v -0.408749 -1.175136 6.132504
v -3.287901 -1.396677 4.971552
v -2.971172 -1.771611 5.420618
v -0.393870 -0.300855 5.427637
v -0.441075 -1.182641 6.119818
v 2.521327 1.075688 5.689010
v -0.545762 -1.191931 6.062441
v 2.783813 1.529453 5.448057
v 0.303673 1.224340 4.554810
v 0.314329 1.252639 4.533290
v -4.386736 -2.345441 5.231896
v -2.885468 -1.664705 5.368949
v -3.251678 -1.310806 4.916845
v -2.080081 0.638793 3.926500
v -1.533810 1.039452 3.851202
v -4.459551 -2.315545 5.162253
v -0.677373 -1.222014 6.036364
v 2.749409 1.326988 5.578770
v 2.714685 1.309362 5.592466
v 0.309628 1.322659 4.474751
v -4.539062 -2.428516 5.221533
v 2.740870 1.383043 5.547641
v -2.203704 0.521479 3.966458
v -4.513607 -2.370234 5.175143
v -2.913183 -0.936024 4.785645
v 2.849795 1.584994 5.405092
v -2.963238 -0.983514 4.800997
v -0.823511 2.145587 3.295555
v -3.024518 -1.043256 4.820027
v -2.518939 -0.147072 4.331059
v -0.897883 2.065604 3.331164
v 0.112957 1.142506 4.527323
v -2.525517 -0.169119 4.348061
v -2.502082 -0.127974 4.338946
v -3.407022 -2.426523 5.735071
v -2.498773 -0.037835 4.261449
v -4.616946 -2.427135 5.187479
v -1.109018 -1.420209 5.992861
v 2.252393 1.119581 5.524533
v -0.927270 2.036107 3.359557
v -4.676739 -2.342635 5.086755
v -0.944907 2.008240 3.351590
v -1.241208 -1.495390 5.983074
v -0.056771 0.942767 4.605636
v 0.067390 1.114030 4.532504
v -1.024691 1.931244 3.368605
v 2.131750 1.139700 5.461794
v -1.105077 1.863980 3.410113
v -3.521802 -2.573803 5.785473
v -4.733282 -2.402682 5.099119
v -3.547143 -2.581708 5.786349
v -4.761488 -2.336189 5.041132
v -3.641731 -2.562610 5.727961
v -1.183698 1.772689 3.443419
v -1.365158 -1.830146 6.200693
v -4.843781 -2.382690 5.037273
v 1.931637 1.167557 5.345526
v -4.823289 -2.342363 5.021620
v -1.398797 -1.851851 6.200281
v -1.467918 -1.886381 6.195130
v -3.667380 -2.492794 5.666142
v -3.162711 -1.853755 5.390310
v 1.885491 1.188858 5.296469
v -3.766214 -2.514814 5.649487
v -0.639097 -0.252782 5.279215
v 1.820575 1.254631 5.221795
v -3.764520 -2.548608 5.665529
v -3.805196 -2.587656 5.682647
v -1.430057 -1.611106 5.993176
v -3.801409 -2.624515 5.700805
v -1.494459 -1.635504 5.979658
v -3.946356 -2.717801 5.724087
v -1.624217 -1.705280 5.981899
v -0.917716 -0.128145 5.065920
v -1.650194 -1.724699 5.982256
v -0.937302 -0.103371 5.031791
v -1.107384 0.016070 4.858854
v 0.593678 0.172513 5.527516
v -1.736251 -1.810079 6.013084
v 0.709015 0.395368 5.387511
v -1.766335 -1.781838 5.978753
v -1.560402 -0.337370 4.930559
v -1.590197 -0.377550 4.932384
v -1.169556 -0.004025 4.849121
v -1.860682 -1.800032 5.953249
v 0.461905 -0.027401 5.595676
v -1.814032 -1.768188 5.941801
v -1.830279 -1.755001 5.915139
v -1.274462 -0.098925 4.870020
v -1.331645 -0.136172 4.882503
v 0.328445 -0.160796 5.658943
v 0.299838 -0.187464 5.652239
v -1.695570 -0.396933 4.932818
v -1.986946 -1.753856 5.856207
v 0.163155 -0.247792 5.659373
v -1.981945 -1.766231 5.871418
v -1.928276 -0.513970 4.890467
v 3.253134 2.825539 4.646065
v -2.080885 -0.573751 4.875732
v 3.204739 2.670858 4.738115
v -0.318186 -0.365411 5.515972
v -2.282451 -0.507778 4.742384
v 3.185324 2.537661 4.831416
v 0.070328 -1.146104 6.322096
v -2.527460 -0.813681 4.855433
v 0.058107 -1.116608 6.304367
v 1.491668 1.274209 5.042805
v 1.460439 1.302883 5.027730
v -2.542710 -0.736374 4.792901
v 0.071489 -1.217985 6.375606
v -0.006979 -0.980558 6.146152
v 1.108238 1.442006 4.743070
v 0.999500 1.486408 4.663381
v -0.207636 -1.485659 6.450116
v -0.278580 -1.484590 6.425957
v 0.820014 1.523983 4.556474
v -0.476788 -1.529793 6.380907
v 1.257408 1.379696 4.859423
v 1.209103 1.398901 4.834033
v -0.612587 -1.765360 6.476193
v -0.573273 -1.664393 6.442904
v 0.778690 1.524876 4.535401
v -3.738554 -2.392564 5.552730
v -3.349366 -1.461249 5.001289
v -2.565434 -0.461259 4.570261
v -3.432462 -1.494659 4.998851
v -3.231941 -1.866096 5.376970
v -2.475437 -0.631708 4.741855
v -2.521266 -0.653948 4.743929
v -4.223187 -2.725658 5.596091
v -3.269750 -1.912970 5.391043
v -2.529696 -0.598750 4.702505
v -2.530734 -0.621298 4.717005
v -2.577435 -0.660870 4.725806
v -3.655824 -1.728999 5.079055
v -2.666529 -0.721317 4.735369
v 0.439505 1.477456 4.418266
v -3.684215 -1.762027 5.088506
v -2.638820 -0.589809 4.645863
v 0.456530 1.520970 4.402169
v -3.738057 -1.776817 5.076748
v -2.657738 -0.683849 4.706995
v -2.675902 -0.671785 4.683166
v 0.379668 1.462220 4.406820
v -2.607806 -0.552266 4.627815
v -3.451648 -2.267700 5.588816
v -3.503211 -2.299796 5.600410
v -3.654454 -2.373246 5.579073
v -3.844166 -1.884604 5.115135
v -3.870640 -1.871663 5.091803
v -3.675133 -2.354823 5.557323
v -2.671052 -0.632224 4.658523
v -1.389270 -0.196908 4.899851
v -1.441193 -0.235318 4.907539
v -2.524708 -0.379141 4.524804
v 2.211902 1.136381 5.501298
v -4.185533 -2.528737 5.460829
v 0.011784 0.767323 4.779439
v -2.234785 0.322908 4.109845
v -2.481792 -0.292522 4.473524
v -1.686449 -1.787198 6.026099
v -1.709617 -1.792010 6.013652
v -2.543963 -0.415774 4.545866
v -1.704184 -1.776992 6.003829
v -0.124723 0.792399 4.705667
v -2.586515 -0.418102 4.523626
v -2.050667 -0.531192 4.875631
v -1.815857 -1.787267 5.962009
v -4.281106 -2.146264 5.114600
v 0.657174 0.204446 5.516521
v -2.617497 -0.929565 4.918496
v -2.185014 -0.496584 4.776479
v -4.381294 -2.522089 5.371222
v -2.925026 -1.715755 5.398501
v -4.409635 -2.562551 5.379879
v 0.280986 1.304176 4.483057
v 3.207819 2.608299 4.791474
v -4.430162 -2.549810 5.367362
v -4.399535 -2.371303 5.244521
v 0.290016 1.208597 4.561906
v -2.626839 -0.828270 4.836589
v -2.307262 -0.547588 4.758860
v -2.689985 -0.772070 4.763293
v -2.944725 -1.673083 5.357234
v 0.179451 1.130601 4.562922
v -4.542558 -2.553224 5.312698
v -2.371735 0.176824 4.157093
v -2.373578 -0.571209 4.747551
v -2.836949 -1.300593 5.112756
v 3.342656 2.921578 4.609940
v 3.369687 3.003581 4.564970
v 0.103916 1.178004 4.503549
v -4.402741 -2.314800 5.197946
v -2.977876 -1.732115 5.388993
v -4.429638 -2.288975 5.158760
v 0.349643 1.444853 4.406094
v -3.563845 -2.562157 5.775493
v 3.283604 2.853347 4.636696
v -3.595654 -2.589559 5.776030
v -3.163217 -1.204386 4.883486
v -4.560092 -2.456010 5.237299
v -2.857123 -1.386818 5.168549
v 0.320783 1.396782 4.430654
v -2.899589 -1.419623 5.171864
v -4.530592 -2.383785 5.185905
v 0.288893 1.356006 4.445816
v -3.248819 -1.360688 4.969900
v -4.598292 -2.380014 5.154643
v -2.890742 -1.460443 5.202909
v -3.269224 -1.355647 4.948387
v -4.593719 -2.365656 5.144645
v -2.464073 -0.587140 4.719394
v -3.651881 -2.429198 5.631447
v -4.636654 -2.349217 5.110483
v -3.741542 -2.488117 5.635452
v -4.578638 -2.478498 5.244491
v 0.026074 1.090617 4.535916
v 1.027690 1.468550 4.687276
v -2.752250 -0.798495 4.752285
v -2.574975 -0.791901 4.825332
v -2.779657 -0.829884 4.766596
v 0.926368 1.505733 4.621128
v -4.636395 -2.466127 5.208917
v -2.824636 -0.863693 4.773053
v -2.856686 -0.883123 4.767382
v -2.561382 -0.690483 4.754344
v -2.580795 -0.735648 4.778430
v -4.701516 -2.361121 5.093524
v -2.600336 -0.714641 4.760128
v -0.044242 0.999722 4.571230
v -2.619193 -0.762954 4.788985
v -4.736635 -2.378184 5.088755
v -2.987402 -1.014844 4.825106
v -4.749668 -2.369845 5.077953
v -4.774221 -2.401006 5.089007
v -3.693384 -2.462679 5.629715
v -4.730485 -2.336319 5.061526
v -3.463871 -2.346357 5.654025
v -3.720545 -2.483142 5.633811
v -3.736064 -2.449021 5.602747
v -4.804835 -2.394566 5.070481
v -3.687701 -2.422714 5.600179
v -3.743792 -2.412227 5.570084
v -0.123382 0.910806 4.607690
v -0.129853 0.963056 4.571128
v -3.062615 -1.777951 5.380321
v -3.119647 -1.811014 5.380298
v -3.300041 -1.964780 5.416968
v -3.172148 -1.811748 5.360527
v 4.003043 3.378978 4.550355
v -0.109013 3.128449 2.846381
v 4.367524 3.445640 4.657840
v -0.124897 3.123855 2.866055
v -0.137784 3.088477 2.873796
v -0.153775 3.062823 2.902178
v -0.169320 3.019309 2.917411
v -0.389048 2.847678 2.950568
v -0.437997 2.809430 2.960529
v 3.681406 3.179875 4.560091
v 0.689213 3.728707 2.747142
v 3.442798 2.987273 4.588340
v 3.384851 2.971108 4.587786
v 0.668727 3.716581 2.751368
v -4.595739 -2.650552 5.369480
v -4.568540 -2.637468 5.364771
v -4.638394 -2.675744 5.367480
v -4.667996 -2.478293 5.200140
v 0.065311 3.327815 2.769079
v -4.706739 -2.464717 5.176108
v -4.720380 -2.441329 5.152485
v 4.305278 3.450933 4.632183
v -0.501915 2.737185 2.979645
v 1.286148 4.100970 2.741204
v 4.212062 3.398032 4.622310
v 4.269285 3.448803 4.618182
v 1.245862 4.082395 2.734255
v -4.837481 -2.453063 5.099581
v -4.855068 -2.427310 5.067433
v -4.825482 -2.397511 5.056625
v 4.143367 3.436883 4.564584
v -4.638239 -2.733062 5.408698
v 1.130470 4.001807 2.732766
v -4.687604 -2.743721 5.394368
v 1.078107 3.960890 2.728534
v -4.706372 -2.778637 5.413498
v 0.933719 3.885711 2.742817
v -4.812665 -2.807732 5.387385
v -4.880639 -2.758071 5.321454
v -4.909752 -2.753847 5.296941
v 0.780589 3.793245 2.743088
v -4.879007 -2.845849 5.389572
v 0.741725 3.766810 2.747417
v -4.881805 -2.820980 5.367849
v -4.891128 -2.794051 5.343602
v 1.281562 1.352879 4.883445
v -4.901444 -2.690048 5.261100
v -4.927793 -2.696022 5.244153
v -4.871000 -2.591193 5.191578
v -4.915779 -2.620177 5.200801
v -4.848587 -2.511165 5.129641
v -0.205672 3.000059 2.927496
v 3.829745 3.265094 4.558227
v 4.009839 3.451988 4.509442
v 3.950191 3.409823 4.515287
v 3.900309 3.394881 4.505520
v 3.882294 3.329609 4.538439
v 3.857336 3.348880 4.518199
v 3.822830 3.301181 4.539200
v -4.613594 -2.626355 5.352984
v -4.654714 -2.686844 5.371552
v -4.588517 -2.579713 5.320292
v 3.771914 3.235143 4.558786
v 4.380793 3.526019 4.617224
v 3.727764 3.252940 4.535040
v 3.741808 3.282845 4.521391
v -4.639723 -2.521828 5.258909
v 4.355900 3.509016 4.619823
v -4.665479 -2.507811 5.226943
v -4.651668 -2.483371 5.216578
v -4.684301 -2.480203 5.194094
v -4.666440 -2.533568 5.257173
v 3.636975 3.198531 4.535679
v 4.338935 3.569056 4.571339
v 4.306099 3.544816 4.574459
v -4.743031 -2.564306 5.243373
v -4.701369 -2.509619 5.210815
v 4.263783 3.522705 4.569342
v -4.720585 -2.530262 5.224573
v -4.749954 -2.485727 5.175381
v -4.751766 -2.532348 5.215232
v -4.792553 -2.567196 5.230464
v -4.734376 -2.446526 5.156825
v 3.594165 3.190671 4.526023
v 3.512992 3.131363 4.531393
v 4.194240 3.452131 4.578972
v 3.441128 3.076810 4.540848
v -4.794248 -2.462405 5.138868
v -4.766204 -2.434699 5.130219
v 4.203880 3.490375 4.560706
v -4.816321 -2.444761 5.108553
v -4.813189 -2.481781 5.143870
v 4.139382 3.456962 4.550514
v -4.766993 -2.414071 5.101640
v -4.804040 -2.416701 5.086431
v 4.109230 3.425231 4.558573
v 4.058947 3.435553 4.536540
v 4.100440 3.474232 4.531637
v -4.710149 -2.728767 5.375978
v -4.671370 -2.702301 5.378061
v -4.849849 -2.821058 5.385480
v -4.709264 -2.658851 5.334764
v 1.158426 4.020115 2.755475
v -4.713702 -2.700154 5.356628
v -4.755426 -2.699491 5.343602
v 0.964918 3.900746 2.758020
v -4.803556 -2.771553 5.369439
v -4.825732 -2.729923 5.336906
v -4.842857 -2.784369 5.366963
v 0.784647 3.785285 2.774370
v -4.871613 -2.788706 5.355517
v -4.845961 -2.739228 5.333234
v -4.895808 -2.627523 5.225671
v -4.868921 -2.726164 5.310155
v -4.891180 -2.714248 5.287269
v -4.918681 -2.643914 5.224867
v -4.930863 -2.659346 5.225777
v -4.842781 -2.581267 5.207701
v -4.839435 -2.550637 5.189641
v -4.866333 -2.553210 5.163979
v 1.365441 4.209179 2.680372
v 1.322682 4.152838 2.697009
v 1.457827 4.307630 2.652908
v 1.472836 1.279962 5.033895
v -2.823854 -1.390957 5.173435
v -0.040557 -0.958141 6.107172
v 1.389426 1.318843 4.980095
v -3.217331 -1.264561 4.893249
v 1.339480 1.333127 4.939092
v -3.286439 -1.360117 4.933533
v -2.870963 -1.500382 5.235422
v 0.061454 0.988335 4.613796
v 1.240194 1.380825 4.842351
v -2.713000 -0.762798 4.728326
v -2.756425 -0.775256 4.705483
v -2.476211 -0.784170 4.852624
v -2.452002 -0.750779 4.836030
v 1.183079 1.394733 4.804782
v 1.157964 1.416855 4.783283
v 1.132915 1.426215 4.763906
v -2.770462 -0.797451 4.720401
v -0.027892 0.968045 4.595769
v 3.189789 2.305133 5.006042
v 1.085889 1.441742 4.725900
v -0.376393 -1.478839 6.367419
v -3.492001 -2.528362 5.777192
v 3.116936 2.189056 5.076003
v -2.645034 -0.552933 4.591557
v 0.471081 3.606441 2.740789
v -0.494858 -1.678617 6.433485
v -3.855462 -2.660247 5.708760
v -3.013180 -1.015610 4.797051
v 3.089293 2.150471 5.094009
v -2.700727 -0.599342 4.604018
v -3.912844 -2.694556 5.720061
v -3.386871 -2.383575 5.705155
v -4.056757 -2.799921 5.728683
v 3.217827 2.505839 4.857974
v -0.709739 -1.781260 6.449045
v -0.599256 2.500229 3.137081
v -3.532004 -1.581254 5.013101
v -2.645390 -0.388643 4.457580
v -3.013695 -1.874806 5.462919
v -3.630746 -1.658597 5.015276
v -3.039368 -1.823421 5.416832
v -4.198716 -2.825116 5.678771
v -4.206273 -2.805569 5.672503
v -2.643355 -0.506883 4.558661
v -0.906129 -1.856616 6.431561
v -0.363536 2.871489 2.949224
v -0.945576 -1.870258 6.400650
v -2.307780 -1.812519 5.742031
v -4.297391 -2.694624 5.526023
v -1.034550 -1.836910 6.314391
v -1.363645 1.255608 3.760787
v 2.667616 1.110147 5.721239
v -2.882013 -1.795697 5.467818
v -3.252751 -1.994271 5.446878
v 2.651315 1.093007 5.724290
v 2.627698 1.041148 5.736633
v -4.334712 -2.632164 5.459134
v -2.852953 -1.734454 5.430344
v -3.312384 -2.059482 5.478470
v -4.360065 -2.634381 5.446243
v 0.476788 0.761817 5.001876
v 2.583207 1.075893 5.711666
v -0.135728 -0.874459 6.005516
v -3.909444 -1.889849 5.070712
v 0.606504 0.497781 5.279366
v 2.482556 1.058767 5.671170
v -0.204614 -0.867781 5.952250
v 2.767621 1.391311 5.534527
v -3.384471 -2.212738 5.563251
v -4.045115 -1.959032 5.062589
v -4.108123 -2.026766 5.096434
v 0.421089 0.789871 4.923782
v -1.276699 1.562736 3.549386
v -0.295232 -1.040667 6.065900
v -4.211317 -2.103797 5.108780
v -2.327430 0.246445 4.112147
v -0.314449 -1.065531 6.055480
v -4.134068 -2.038797 5.079061
v -2.613475 -1.106769 5.042544
v 2.791520 1.502354 5.471635
v 0.335572 0.828285 4.870923
v -1.210088 1.687859 3.485236
v -2.552551 -0.953549 4.950481
v 0.261018 0.842994 4.816004
v -2.222558 0.435762 4.017872
v 2.767163 1.353119 5.558002
v 0.224741 0.833600 4.817868
v -4.348021 -2.192542 5.105532
v -1.411190 1.207172 3.760170
v 0.174333 0.835323 4.787662
v -0.359515 -1.146441 6.099143
v -1.715191 0.892232 3.878849
v 0.118118 0.807029 4.792679
v -0.427681 -1.175115 6.091188
v -1.507148 1.062965 3.824830
v -4.429256 -2.378636 5.210712
v -0.506968 -1.178607 6.064509
v -4.399877 -2.327926 5.209224
v -1.571229 1.006590 3.833455
v -1.614196 0.973352 3.861437
v -1.908681 0.751829 3.909132
v -1.933797 0.732288 3.901005
v -2.000353 0.680006 3.918905
v -4.442055 -2.266140 5.117706
v -0.770282 -1.240818 6.007076
v -4.544589 -2.343477 5.142533
v -0.443257 -0.280361 5.404989
v -0.724942 2.290614 3.228428
v 2.033687 1.156980 5.386216
v -0.481308 -0.279825 5.378748
v -2.266097 0.522005 3.905733
v -0.928571 -1.332353 5.978209
v 1.975347 1.163337 5.357708
v -4.657116 -2.411083 5.135210
v -0.801039 2.194138 3.269427
v -4.648155 -2.320723 5.066455
v 0.348982 1.207644 4.570783
v -4.721811 -2.321788 5.037913
v -4.801448 -2.328012 5.002327
v -1.197965 -1.779478 6.239597
v -2.500166 -0.009069 4.230817
v -1.066158 1.893892 3.382400
v -2.483755 0.011112 4.228603
v 0.285879 1.159925 4.579074
v 0.210354 1.116118 4.576924
v 0.731127 0.287627 5.472630
v 0.732926 0.327446 5.446140
v 0.739156 0.352877 5.420322
v 0.652231 0.182042 5.523820
v -1.360836 -1.579061 5.986456
v 0.578236 0.085811 5.549338
v -3.597552 -2.682539 5.835641
v 0.543636 0.077413 5.558612
v -3.640924 -2.697690 5.827637
v -0.779760 -0.219174 5.195842
v -1.488936 -1.643824 5.966387
v -1.526534 -1.906849 6.178216
v 0.436858 -0.057539 5.606500
v -1.004125 -0.051426 4.953153
v 0.403644 -0.078934 5.617932
v -1.040136 -0.027067 4.915525
v -1.668643 -1.865692 6.062189
v 0.381271 -0.146742 5.644927
v -1.100972 -0.031788 4.875207
v -1.690657 -1.756533 5.986911
v -1.722082 -1.763989 5.970072
v -1.757983 -1.851537 6.015665
v -1.834692 -1.850430 5.970189
v -1.848372 -1.752829 5.888393
v -1.911655 -1.793251 5.918483
v -1.639471 -0.411014 4.934527
v -0.275059 -0.374695 5.559403
v -1.945307 -1.731461 5.840947
v -1.954413 -1.732833 5.847049
v -2.004316 -1.776820 5.853222
v -1.804978 -0.451475 4.905378
v -2.310794 -1.834958 5.758941
v 3.383268 2.884858 4.639979
v -2.066590 -0.597369 4.894849
v 1.586633 1.324188 5.064980
v 1.564262 1.309181 5.055193
v -2.235286 -0.558438 4.790150
v -3.664562 -2.534853 5.695504
v -2.277875 -0.596178 4.798722
v -3.749540 -2.574479 5.681550
v 1.050069 1.465158 4.699986
v -3.701648 -2.504329 5.652254
v -0.159427 -1.459532 6.450554
v 0.090362 1.123001 4.530070
v 0.083946 1.076818 4.565872
v 0.971363 1.471079 4.658273
v 0.940219 1.470825 4.640862
v 3.194335 2.332968 4.987245
v -2.359859 -0.641712 4.797319
v 3.209456 2.447692 4.909684
v -2.895825 -1.606066 5.313790
v -2.317085 -0.595375 4.783460
v -2.700162 -0.733141 4.712198
v 0.073367 1.039347 4.588953
v 0.763644 1.507009 4.537001
v 3.178157 2.495906 4.862164
v -2.370750 -0.613712 4.773345
v -2.795370 -0.831426 4.750013
v -2.915666 -1.566460 5.274343
v -2.904364 -1.517096 5.243289
v -0.639234 -1.713820 6.461001
v 0.006773 1.031150 4.571015
v -2.441057 -0.673772 4.787523
v -3.432984 -2.483906 5.763649
v -3.706131 -2.443014 5.604950
v -2.464076 -0.732027 4.818645
v -3.666557 -2.405504 5.596584
v 0.667757 1.508820 4.486934
v -3.415634 -1.463292 4.961250
v 2.604775 1.057101 5.724596
v -3.697193 -2.374552 5.554554
v 0.630632 1.532056 4.460478
v 2.490410 1.081056 5.672121
v -2.519728 -0.780306 4.834803
v -3.448394 -2.295852 5.609965
v -4.240654 -2.692062 5.554193
v 0.511395 1.459772 4.454628
v 2.696504 1.264886 5.626406
v -0.044396 0.876445 4.659539
v -0.533073 -1.192985 6.077754
v -0.581615 -1.202394 6.055252
v 2.419098 1.105952 5.609706
v -3.649811 -1.702640 5.044378
v -0.070265 0.902491 4.630442
v -2.493660 -0.709216 4.790722
v 0.446615 1.451235 4.435508
v -2.999822 -1.806702 5.428196
v -3.744307 -1.762964 5.034691
v -4.247660 -2.785407 5.627089
v 2.098005 1.125828 5.442633
v -4.247119 -2.762790 5.612176
v -4.182843 -2.585744 5.498538
v -4.180135 -2.607286 5.518064
v 1.935214 1.144284 5.352615
v -4.242075 -2.631077 5.503431
v -3.021132 -1.777772 5.398264
v -1.271122 -1.512784 5.980839
v -4.218925 -2.612232 5.502881
v -2.244418 0.458650 3.973827
v -4.255786 -2.607047 5.479452
v -1.277908 1.505166 3.592783
v -3.127676 -1.864165 5.409186
v -4.212849 -2.654124 5.544814
v 0.170839 0.824510 4.810281
v -1.698195 -1.836833 6.039481
v -4.269550 -2.659595 5.511863
v 0.078043 0.797866 4.777769
v 0.024489 0.785040 4.763736
v -1.743309 -1.769666 5.971555
v -1.793168 -1.765160 5.941349
v -1.781689 -1.816371 5.991948
v -1.812603 -1.819932 5.978257
v -2.711698 -0.672559 4.658981
v -3.200868 -1.885531 5.398569
v -4.285752 -2.634827 5.484228
v 0.665049 0.451072 5.334297
v -3.240736 -1.921685 5.405773
v -0.064297 0.785831 4.728343
v -4.307329 -2.589884 5.442792
v -2.524899 -0.295141 4.452549
v -2.005232 -1.794888 5.867678
v -3.296683 -2.001077 5.440517
v -2.127840 0.630037 3.896419
v -2.207950 0.554268 3.925217
v -4.341812 -2.601429 5.438689
v -4.336448 -2.567553 5.416906
v -2.621594 -0.490804 4.560383
v -2.430265 0.080139 4.212199
v -3.338140 -2.124192 5.519495
v -4.358724 -2.579141 5.410016
v 0.355498 1.280609 4.527201
v 0.310459 1.283468 4.508426
v 3.258040 2.792336 4.663630
v 0.369499 1.319526 4.502933
v -2.606169 -0.424929 4.516221
v -4.379010 -2.609813 5.422887
v -4.422560 -2.646359 5.433942
v -2.589063 -0.976744 4.959934
v -4.399610 -2.598581 5.407183
v -2.542728 -0.276959 4.425031
v 3.370370 2.908490 4.620361
v -4.474251 -2.658103 5.416768
v -4.613849 -2.755895 5.433108
v 0.350627 1.360237 4.463085
v 0.388457 1.397120 4.448782
v -2.182132 -0.550187 4.805588
v -3.607767 -2.627822 5.793924
v -3.615165 -2.657981 5.815151
v 1.533693 1.300749 5.046436
v -2.690952 -1.175939 5.068600
v -2.643613 -1.106527 5.038116
v -4.384781 -2.240493 5.141599
v -2.709272 -1.227195 5.094337
v -3.623896 -2.591702 5.758996
v -2.714848 -1.287564 5.131424
v -2.760069 -1.240911 5.088138
v -4.489651 -2.431734 5.234131
v -4.456860 -2.623970 5.402045
v -2.900593 -1.745489 5.426886
v -4.456372 -2.582292 5.375436
v -2.554617 -0.855067 4.878028
v -4.488962 -2.605080 5.375453
v -4.526057 -2.574138 5.330466
v -4.524634 -2.614754 5.360423
v -2.785938 -1.298774 5.117192
v -2.905826 -1.638684 5.342054
v -4.544213 -2.601880 5.343080
v -4.443346 -2.330423 5.179496
v -4.458000 -2.298858 5.142395
v -4.493919 -2.313284 5.143870
v -4.512710 -2.349279 5.160193
v -4.456236 -2.395647 5.218826
v -4.501330 -2.422026 5.218582
v -4.498131 -2.385973 5.191499
v -4.576886 -2.348745 5.127222
v -4.599813 -2.345817 5.118408
v -4.631392 -2.401306 5.142766
v -4.629198 -2.335149 5.099957
v -4.650022 -2.453749 5.175317
v -4.641134 -2.422595 5.157567
v -4.667052 -2.455292 5.169766
v -4.703191 -2.428293 5.132672
v -4.682154 -2.403153 5.122297
v -4.661160 -2.370035 5.106841
v -4.701409 -2.414441 5.119957
v -4.739660 -2.415166 5.108893
v -4.657444 -2.328185 5.080221
v -4.705441 -2.338974 5.076527
v -4.789016 -2.339386 5.027679
v -4.854242 -2.371353 5.018441
v 1.448550 1.277264 5.015813
v -2.874563 -1.574254 5.292002
v -3.694134 -2.598216 5.709587
v 0.095187 0.959045 4.638964
v -0.104693 -1.420917 6.434585
v 1.314552 1.333327 4.909180
v 2.995414 1.909407 5.224789
v -2.910078 -1.881423 5.511785
v -3.771644 -2.644551 5.713004
v 2.966782 1.771253 5.317980
v 1.157578 1.408039 4.779901
v 0.574316 3.670068 2.744405
v -2.313296 -0.652335 4.818477
v -3.898883 -2.758582 5.732656
v -3.946883 -2.753206 5.729078
v 2.883838 1.653103 5.370708
v -2.342062 -0.683183 4.825965
v -0.426319 -1.558825 6.373656
v -3.368531 -2.304333 5.632469
v 0.989953 1.403661 4.694653
v 0.286414 3.466264 2.728051
v 0.297770 3.490460 2.756505
v 3.072758 2.076090 5.123881
v -4.093219 -2.841321 5.721388
v 3.136478 2.189448 5.070762
v 0.013213 3.317610 2.756764
v -0.011422 3.305045 2.746255
v -2.578402 -0.273174 4.385045
v 0.835220 1.459605 4.591802
v -2.863095 -0.881464 4.750926
v -2.617997 -0.348887 4.433488
v -0.287198 2.904145 2.935611
v 0.785297 1.445786 4.568109
v 3.072248 2.112322 5.110230
v 3.248103 2.442341 4.912553
v -2.957611 -0.960066 4.760983
v -0.563610 2.584417 3.078806
v -4.286476 -2.796777 5.601281
v -0.696321 -1.815084 6.454667
v -0.548252 2.648973 3.041719
v -4.291351 -2.764041 5.578737
v -0.755519 -1.808504 6.436291
v -0.779996 -1.786808 6.442141
v -0.276947 2.915468 2.931516
v -3.341295 -1.393678 4.920893
v -2.743356 -0.598272 4.576354
v -3.368659 -1.430615 4.956950
v -3.178244 -1.959664 5.445834
v -3.440181 -1.457025 4.920206
v 0.614927 0.594513 5.142694
v -3.203047 -1.945653 5.431152
v -1.311890 1.307914 3.714050
v -3.482577 -1.495141 4.949374
v 2.709842 1.141670 5.699244
v -3.504689 -1.501252 4.917034
v -2.333640 -1.818580 5.725423
v 0.519035 0.726578 5.020958
v 2.780353 1.238905 5.640383
v 0.500036 0.752704 4.990092
v -3.665529 -1.693013 5.019204
v -4.642394 -2.787623 5.432220
v -0.985375 -1.851280 6.375123
v -3.665264 -1.652926 4.980733
v -4.087010 -2.012418 5.078318
v -3.560519 -1.550055 4.932778
v 2.751247 1.177401 5.681801
v 2.725144 1.198074 5.668654
v -1.272740 1.469894 3.613560
v -4.201670 -2.094533 5.089827
v 2.647836 1.062927 5.737812
v -4.253837 -2.133539 5.094757
v -2.793868 -1.766585 5.470769
v -4.314024 -2.164705 5.088692
v -2.812436 -1.719501 5.434065
v -4.318991 -2.179858 5.122634
v -1.249945 1.620160 3.520340
v -4.374111 -2.205898 5.092225
v -4.422822 -2.247439 5.106973
v -2.863798 -1.631338 5.337280
v 2.507477 1.049492 5.687609
v -3.858964 -1.841172 5.036968
v -2.861101 -1.550096 5.276544
v -4.476773 -2.287162 5.113187
v -2.819000 -1.499008 5.236946
v -3.940377 -1.914675 5.070549
v -3.071053 -1.099518 4.829649
v -1.488687 1.103636 3.799909
v -3.108709 -1.136690 4.841332
v -0.290334 -0.978684 5.973969
v -2.851911 -1.480658 5.223901
v -4.548760 -2.324703 5.114187
v -1.513712 1.053327 3.820988
v -4.053207 -1.969535 5.043947
v -4.624280 -2.329120 5.073697
v 2.772295 1.439450 5.503773
v -4.708959 -2.289896 5.005245
v -1.669577 0.924564 3.852222
v -0.440404 -1.173885 6.066210
v 2.467127 1.077899 5.646065
v -4.787802 -2.305090 4.980524
v -0.492327 -1.172032 6.055096
v -0.471298 -0.300461 5.370855
v -0.497095 -0.293871 5.355975
v -2.337001 0.296883 4.045160
v -0.712963 2.292788 3.204513
v -1.732615 0.882419 3.875735
v -1.766225 0.866528 3.873173
v -0.812235 2.141959 3.264955
v 2.401563 1.112544 5.594269
v 0.437059 1.347636 4.495021
v -0.841763 2.126557 3.309373
v -0.855650 2.103801 3.299665
v -4.874516 -2.373429 4.995320
v -0.776894 2.236483 3.240720
v -0.792593 2.218435 3.269645
v 2.285765 1.104838 5.539488
v -0.794908 2.189820 3.228055
v 2.255262 1.099664 5.523494
v -0.731372 -1.237059 6.006790
v -2.027699 0.654774 3.898623
v -1.975053 0.705222 3.908476
v 0.256348 1.136820 4.583090
v -2.054009 0.646844 3.913295
v -1.045242 1.908751 3.366217
v -2.083681 0.638831 3.895433
v 2.049401 1.115364 5.411607
v -2.183628 0.598132 3.863273
v -2.186550 0.581305 3.907660
v -1.059894 -1.395907 5.980266
v -1.195748 -1.477206 5.965519
v -0.538722 -0.274964 5.338354
v -1.219180 -1.493756 5.952369
v -2.546566 -0.206094 4.358797
v 1.733277 1.266679 5.157892
v 1.687541 1.263721 5.134396
v -0.757411 -0.252349 5.204859
v 0.766492 0.224455 5.527529
v -0.869706 -0.193845 5.108419
v 0.684471 0.158174 5.532648
v -0.933165 -0.122908 5.020270
v -0.954950 -0.092611 4.995115
v -0.963798 -0.097298 4.976422
v -1.470510 -1.639994 5.958242
v -1.022688 -0.056424 4.930179
v 0.613519 0.123700 5.536994
v -3.546927 -2.642344 5.820823
v -3.497614 -2.626579 5.810308
v -3.490227 -2.577396 5.785165
v -1.136836 -0.028431 4.861856
v -1.496082 -1.903428 6.192176
v -1.262986 -0.137487 4.869974
v -1.557076 -1.913275 6.158285
v -3.674398 -2.695194 5.798119
v -1.578952 -1.867788 6.131807
v -1.616253 -1.854870 6.100561
v -1.678982 -1.847010 6.054811
v -1.682875 -1.745928 5.967494
v -1.723694 -1.758600 5.932374
v 0.203192 -0.251477 5.652360
v -1.728298 -0.443416 4.922635
v -1.771268 -0.452160 4.913157
v 0.078995 -0.353145 5.648122
v -1.850514 -0.489579 4.895252
v 0.026724 -0.356557 5.654263
v -0.010424 -0.343005 5.660367
v -1.906575 -1.736219 5.859654
v -1.963017 -0.565325 4.889348
v -1.976177 -1.840076 5.878316
v -1.981977 -1.747604 5.825075
v -2.113695 -0.634398 4.890158
v -0.243986 -0.410584 5.563916
v -0.316882 -0.392029 5.505835
v -2.276763 -1.862741 5.786458
v -0.005010 -1.400047 6.460015
v -0.059350 -1.413166 6.442740
v -0.086611 -1.414941 6.435497
v -0.129978 -1.461967 6.448875
v 3.243334 2.634434 4.770467
v 0.092309 -1.140911 6.289429
v 0.066127 -1.246750 6.394277
v 0.067049 -1.049550 6.211360
v 1.038377 3.937801 2.739591
v 0.042565 -1.021235 6.202595
v 1.263300 1.367696 4.857469
v -3.126787 -1.164494 4.859352
v 0.169297 1.091579 4.578264
v 0.143981 1.105072 4.560913
v -2.446491 -0.854549 4.912639
v -3.675640 -2.571402 5.709776
v -2.836587 -1.437160 5.200399
v 0.132504 1.022564 4.617654
v -3.716134 -2.557752 5.682094
v 1.079602 1.432824 4.726560
v -0.556424 -1.727129 6.461205
v -2.501133 -0.904129 4.926614
v -2.558108 -0.898925 4.905488
v 0.011695 0.935296 4.631245
v -2.715526 -0.722351 4.690802
v 0.864340 1.478997 4.598781
v -0.662894 -1.765009 6.460872
v -2.185472 -0.602313 4.837217
v 0.013294 0.904994 4.655761
v 0.801661 1.479008 4.566801
v -3.393999 -2.337722 5.657212
v -3.381377 -2.281975 5.613986
v 0.747214 1.491806 4.535979
v -3.416563 -2.279296 5.602419
v 0.705574 1.480399 4.520999
v -2.237607 -0.613938 4.820112
v -2.273930 -0.646424 4.828955
v -3.072573 -1.080642 4.802113
v -3.353481 -2.392086 5.710099
v -3.317300 -1.416670 4.970283
v 0.596460 1.457772 4.484835
v 2.736491 1.246051 5.642646
v -4.308712 -2.671324 5.499447
v -3.386398 -1.428828 4.936146
v 0.543722 1.426839 4.483800
v -2.927706 -1.814327 5.460937
v 0.573285 1.487298 4.461171
v -2.970722 -1.878309 5.484902
v -4.349731 -2.650263 5.463709
v -2.380347 -0.687414 4.818579
v 0.487062 1.405592 4.476124
v -4.277278 -2.716755 5.551374
v 0.503219 1.375900 4.498215
v -4.341205 -2.710670 5.509908
v -3.566195 -1.584104 4.978046
v -2.389150 -0.738009 4.851271
v -3.577576 -1.608096 4.997245
v -4.350381 -2.675297 5.482207
v -2.424989 -0.789881 4.878198
v -4.392147 -2.692074 5.472763
v -3.822042 -1.831117 5.062556
v -2.417560 -0.700592 4.812697
v -3.100248 -1.919720 5.455045
v -4.490247 -2.689557 5.428738
v 0.292366 0.842292 4.832850
v -4.518782 -2.713041 5.431661
v -3.929231 -1.900283 5.047164
v -3.070483 -1.866277 5.429685
v -4.517353 -2.686162 5.409204
v -2.354368 0.227890 4.105174
v -2.290275 0.304238 4.085078
v -1.250787 -0.099964 4.867702
v -2.485394 -0.832492 4.882380
v 0.123033 0.834869 4.756044
v 1.988346 1.142716 5.369853
v -1.987528 -1.795323 5.877245
v -2.038156 -1.798612 5.849929
v -2.687617 -0.546957 4.564161
v -2.255361 -1.847298 5.791045
v -2.229473 -1.838593 5.790520
v -3.172874 -1.908888 5.419764
v -4.437369 -2.378046 5.202218
v -2.713134 -0.658696 4.645371
v -4.460006 -2.371689 5.190320
v -1.832015 0.827060 3.863221
v 0.070602 0.819340 4.748863
v -0.035708 0.846647 4.684787
v -2.050653 -0.608642 4.903695
v 3.341660 2.828056 4.660418
v -0.014645 0.809786 4.721986
v 0.011395 0.851321 4.698232
v -2.234076 0.498690 3.950459
v -4.533641 -2.297609 5.091900
v -4.521711 -2.322939 5.135823
v -2.163583 -0.641661 4.869579
v -2.593591 -0.346290 4.450568
v -2.565802 -0.305815 4.431885
v -2.133648 -0.573655 4.842564
v -3.299635 -2.091364 5.501063
v 3.245238 2.663838 4.743608
v -4.659127 -2.428437 5.143988
v 0.402572 1.294115 4.528132
v 3.227345 2.711234 4.708096
v 3.253431 2.750452 4.686300
v 0.386679 1.260588 4.549720
v -2.585478 -1.017048 4.989084
v -2.576745 -1.062464 5.018553
v -4.658640 -2.299098 5.040617
v -4.699892 -2.322016 5.046868
v -4.733754 -2.292775 5.000564
v 0.409853 1.342100 4.492690
v -4.748794 -2.317932 5.019504
v -4.778034 -2.312459 5.000056
v -2.653153 -0.476073 4.524640
v -2.609748 -1.168097 5.085554
v -4.845738 -2.343407 4.994832
v -2.693979 -0.501653 4.522837
v 0.112522 1.051103 4.593859
v -2.730747 -0.559420 4.547016
v -3.660299 -2.647067 5.778758
v -3.657122 -2.597922 5.738465
v -2.765635 -1.291468 5.117472
v -2.683849 -1.250432 5.115335
v -2.752218 -1.318344 5.139818
v -2.835000 -1.787467 5.474108
v -2.841156 -1.690618 5.398881
v 5.748197 1.144111 7.091345
v 5.766296 1.150257 7.088337
v -0.546524 2.622498 3.039915
v -0.102454 3.153329 2.837438
v -0.147874 3.023657 2.889464
v 5.626073 1.231506 6.962889
v 5.631401 1.249690 6.952454
v -0.170464 2.983731 2.891998
v 5.599154 1.146344 7.014879
v 5.559122 1.118220 7.025724
v -0.077947 3.178910 2.799064
v 5.568824 1.166981 6.986454
v -0.193268 2.987541 2.906781
v 5.459398 1.075209 6.997294
v -0.370517 2.860187 2.930919
v 4.209498 3.333993 4.656336
v 5.516970 1.193295 6.944435
v -0.418059 2.822014 2.945807
v 5.452969 1.177422 6.928458
v -0.474196 2.764884 2.960376
v 5.513570 0.808540 7.236428
v 5.485955 0.814836 7.226628
v 5.477952 0.779891 7.250687
v -4.469023 -2.739446 5.471944
v 5.455071 0.781894 7.240323
v 5.456450 0.807958 7.219790
v -4.527967 -2.779133 5.478039
v 5.435315 1.229679 6.877494
v -4.596481 -2.794394 5.458281
v 3.812302 3.065359 4.683937
v 0.405098 3.548094 2.714554
v 0.198754 3.440186 2.754151
v 5.267909 1.595570 6.515702
v 5.231101 1.539445 6.545617
v 0.142695 3.369808 2.750843
v 0.107560 3.368627 2.770993
v 5.251488 1.562010 6.531921
v 5.206779 1.539895 6.531266
v 3.606052 3.032152 4.615140
v -0.051276 3.251904 2.766484
v -0.030202 3.290961 2.748189
v 5.216850 1.526985 6.547099
v 3.437700 2.933120 4.615985
v 4.421837 3.436171 4.685632
v -4.778528 -2.867135 5.431005
v 1.293774 4.111203 2.718012
v 4.352791 3.366329 4.695813
v -4.841107 -2.912457 5.440670
v 1.208526 4.062897 2.726192
v 4.258210 3.360888 4.659890
v -4.990219 -2.890326 5.352266
v -5.008246 -2.874550 5.330988
v -4.974370 -2.645362 5.165682
v -4.993045 -2.688517 5.189059
v -4.971384 -2.613915 5.139534
v 0.790897 3.800991 2.722913
v -5.017752 -2.826846 5.288947
v 0.741560 3.769415 2.729737
v -5.034827 -2.778904 5.239097
v -5.039030 -2.728835 5.205171
v -4.912990 -2.523015 5.098340
v -4.916925 -2.574704 5.144628
v 5.565451 1.137509 7.017035
v 5.531448 1.141825 7.009677
v 5.530066 1.118917 7.023170
v 5.504546 1.142842 6.998109
v 5.513192 1.121710 7.015383
v 5.519027 1.154109 6.993716
v 5.532367 1.176421 6.966088
v 5.473557 1.137932 6.978034
v 5.472322 1.159158 6.957276
v 5.496997 1.177823 6.950454
v -4.459407 -2.704064 5.451406
v -4.566879 -2.784830 5.465786
v 5.468081 0.802030 7.234972
v -4.568143 -2.751715 5.441106
v -4.558587 -2.719061 5.418716
v -4.593150 -2.752193 5.437775
v 5.427286 1.210488 6.890964
v -4.672621 -2.818729 5.443939
v 4.176796 3.404146 4.603758
v 4.112427 3.358248 4.605926
v 5.248816 1.591597 6.510867
v 4.037294 3.344924 4.583515
v -4.534501 -2.641026 5.373625
v 4.081256 3.373973 4.582047
v -4.533001 -2.684255 5.402469
v -4.574472 -2.687188 5.393818
v -4.615465 -2.731982 5.414085
v -4.589954 -2.725195 5.412740
v 4.082103 3.310362 4.622014
v 4.052455 3.287758 4.624722
v 4.446435 3.456783 4.681414
v 4.330576 3.411048 4.661933
v 3.952716 3.205225 4.641539
v -4.876336 -2.432192 5.055873
v 3.919359 3.240321 4.606468
v -4.841734 -2.403664 5.050726
v -4.868526 -2.404757 5.036234
v 3.958701 3.292078 4.585910
v -4.665886 -2.769371 5.412833
v 3.903238 3.281384 4.569647
v -4.705365 -2.808536 5.430180
v -4.744469 -2.773912 5.391779
v -4.740808 -2.811259 5.409857
v -4.750988 -2.828371 5.415910
v 3.881730 3.270673 4.570129
v -4.807340 -2.830106 5.402398
v -4.773424 -2.787277 5.391159
v 3.879603 3.186532 4.628308
v -4.821836 -2.894483 5.438939
v 3.822834 3.113381 4.654299
v -4.875828 -2.887003 5.413491
v -4.848722 -2.857817 5.412864
v 3.830195 3.182729 4.613193
v -4.911706 -2.834684 5.355632
v -4.939869 -2.885933 5.374326
v -4.960395 -2.883681 5.362372
v 3.770493 3.175534 4.598113
v 3.816818 3.219304 4.582878
v -4.928848 -2.832652 5.343598
v -4.928754 -2.797776 5.321049
v -4.981487 -2.853082 5.336926
v 3.742671 3.098045 4.636899
v -4.972239 -2.813510 5.314466
v -4.995585 -2.825989 5.308710
v 3.753459 3.139435 4.615740
v 3.712633 3.093833 4.627112
v -4.956250 -2.704246 5.229326
v 3.704897 3.149643 4.587851
v -4.865626 -2.532283 5.139565
v -4.864007 -2.504824 5.108185
v -4.898740 -2.543071 5.131210
v -4.890834 -2.567443 5.156608
v -4.932082 -2.599157 5.165194
v 3.613921 3.080433 4.588086
v -4.946368 -2.640862 5.189483
v -4.955643 -2.690348 5.219154
v 3.538699 3.036901 4.587757
v -4.947438 -2.607502 5.163470
v -4.934199 -2.739854 5.262707
v -4.959370 -2.764158 5.269192
v 3.561128 3.092977 4.559791
v -5.006661 -2.788082 5.274879
v -4.964910 -2.745777 5.254097
v -4.997003 -2.754184 5.255309
v -4.970916 -2.714212 5.229342
v -5.008421 -2.758831 5.252361
v 3.499330 3.064061 4.557814
v 3.490634 3.023216 4.580075
v -5.013659 -2.722172 5.219264
v -4.886633 -2.475150 5.074245
v 3.324831 2.878521 4.632897
v 3.390503 2.930894 4.609020
v 0.831542 3.831341 2.729562
v 0.338532 -0.195909 5.649450
v 3.217840 2.571857 4.814043
v 0.401016 1.092698 4.672122
v -1.998142 -1.762867 5.821038
v -2.045244 -1.789208 5.830152
v -2.074358 -1.814105 5.825586
v 0.196711 -0.280964 5.652025
v 2.995185 1.855364 5.263526
v 3.008637 1.928465 5.204262
v 2.952426 1.752203 5.329218
v -2.598849 -1.214446 5.115884
v -3.211175 -1.241591 4.850651
v -3.227176 -1.259749 4.847712
v -3.279012 -1.324464 4.892815
v -3.300781 -1.353199 4.907134
v 2.866972 1.613878 5.390872
v 3.449128 2.909003 4.632461
v -2.813319 -1.656963 5.362206
v -0.146683 -0.395675 5.605181
v 0.264239 0.874846 4.778210
v -2.775706 -0.783511 4.691971
v -2.834409 -1.600564 5.312863
v -2.766430 -0.716175 4.649319
v -2.490560 0.039459 4.179752
v -0.270473 -0.407615 5.549517
v 3.166454 2.208477 5.057417
v -1.691678 -0.441123 4.925816
v 3.283448 2.644369 4.764496
v -2.802775 -1.445318 5.208398
v -2.532755 0.009491 4.171313
v 0.150817 0.950320 4.667345
v 3.223963 2.389804 4.948636
v 1.532015 1.249549 5.064910
v 0.465809 1.274536 4.553010
v -3.573262 -2.668777 5.829879
v 1.494720 1.239156 5.051580
v 3.247903 2.309181 4.997204
v 3.237923 2.488615 4.872355
v -3.608530 -2.746712 5.857592
v 3.062585 2.009990 5.153698
v -2.787429 -0.614186 4.560851
v -3.630751 -2.723812 5.843393
v 0.401472 1.207049 4.579970
v 0.401969 1.186694 4.588611
v 0.330583 1.155787 4.585485
v 1.333457 1.315351 4.916476
v 1.289152 1.332576 4.881669
v -3.690565 -2.642473 5.743510
v 0.641255 3.704385 2.734668
v -3.143428 -1.141688 4.797987
v -2.094087 -0.662632 4.912093
v -3.418350 -1.427523 4.901318
v 0.528989 3.638334 2.716034
v 2.748688 1.286635 5.606300
v -3.341264 -2.357941 5.685221
v 0.102748 -1.184321 6.321333
v 0.078800 -1.107107 6.267051
v -3.841957 -2.698967 5.723419
v 1.119598 1.410752 4.750699
v -3.869619 -2.715242 5.726514
v 0.091835 -1.106036 6.257905
v -3.534234 -1.527268 4.933415
v 1.055032 1.385325 4.734520
v -3.582627 -1.586897 4.963467
v -0.587515 2.503839 3.108640
v -3.614698 -1.585248 4.939044
v 2.547911 1.044105 5.695329
v -3.652200 -1.633107 4.960922
v -0.262903 2.945820 2.924710
v -2.439274 -0.946851 4.975881
v -4.049111 -2.849834 5.735450
v -2.342339 -0.834268 4.929558
v -0.323001 2.887433 2.932010
v 0.916325 1.410848 4.653154
v 0.023238 -0.973043 6.122062
v -3.779050 -1.768773 5.004930
v -1.176999 1.740131 3.419447
v 0.028794 -0.966543 6.109632
v -3.773018 -1.788998 5.049744
v -1.325813 1.279128 3.729406
v -0.039295 -0.942153 6.076259
v -2.606306 -0.290248 4.375535
v 2.838410 1.518066 5.434352
v -1.293377 1.346741 3.695469
v -4.253088 -2.838474 5.648105
v -1.278101 1.425070 3.651849
v -4.355056 -2.809221 5.562975
v -1.280618 1.528591 3.565105
v -2.699340 -0.430876 4.450178
v -4.064826 -1.986845 5.052287
v -4.148441 -2.057646 5.052391
v 0.590411 0.628998 5.126579
v -4.191918 -2.095161 5.056423
v -2.260238 -1.809795 5.749144
v -1.715134 0.896693 3.846768
v -4.166126 -2.060234 5.081461
v -1.261850 1.593207 3.520190
v 0.552567 0.681286 5.064269
v -2.332207 -1.799535 5.703784
v -1.366913 1.230085 3.736621
v 2.132228 1.116680 5.455684
v -0.630690 -1.778023 6.473966
v -2.685866 -1.832680 5.559452
v 2.081629 1.103338 5.431715
v -0.640707 -1.813127 6.473948
v -4.358798 -2.194256 5.070738
v 0.471438 0.764942 4.966144
v 0.629692 0.509034 5.234760
v -4.472067 -2.272390 5.100976
v -4.510120 -2.292083 5.096427
v -0.831603 -1.863795 6.435570
v 1.847669 1.165185 5.271958
v 0.365545 0.824252 4.874128
v 1.834416 1.222815 5.237436
v -2.233004 0.563906 3.882575
v -4.663555 -2.282553 5.021178
v -1.010693 -1.847783 6.340765
v 1.778870 1.270850 5.188031
v -4.730184 -2.271885 4.967497
v 1.723221 1.240487 5.150929
v -1.063207 -1.829305 6.293499
v -0.746777 2.261831 3.220154
v -4.784602 -2.285260 4.950287
v -2.289897 0.435784 3.949473
v -4.849137 -2.343925 4.970684
v 0.892958 0.139174 5.640622
v -0.899956 2.056385 3.321375
v 0.749744 0.216869 5.532070
v -0.215313 -0.870886 5.937769
v 0.771796 0.237869 5.514637
v 0.720969 0.168167 5.537579
v -0.993463 1.947741 3.350456
v -0.296364 -0.991226 5.992663
v -1.079811 1.874195 3.380680
v -1.144015 1.819874 3.415715
v 0.656807 0.148556 5.531504
v -0.384856 -1.164239 6.079053
v -0.627716 -0.277685 5.273534
v 0.703642 0.428397 5.336369
v 0.698097 0.440747 5.316288
v -0.709899 -0.266469 5.232776
v -0.612690 -1.215256 6.024711
v 0.370907 -0.173051 5.647629
v -0.649674 -1.228248 6.002770
v -0.830802 -0.227317 5.165666
v -0.690942 -1.229910 6.011934
v 0.383772 -0.096224 5.627621
v -0.894228 -0.164389 5.076169
v 0.396697 -0.136027 5.638801
v -1.024999 -1.380406 5.976722
v -1.093803 -1.419786 5.968657
v -1.289748 -1.840923 6.197143
v -1.435867 -1.907469 6.197108
v -1.291844 -1.531516 5.956254
v -1.318182 -1.548386 5.979363
v -1.397157 -1.591372 5.944832
v -1.404977 -1.600380 5.971500
v -1.577738 -1.696302 5.957567
v -1.635043 -1.720534 5.963578
v -1.487605 -1.943672 6.186993
v -1.585225 -1.906109 6.123680
v -1.805593 -1.757938 5.910508
v -1.946722 -1.799767 5.894912
v -2.004648 -1.816074 5.872850
v -1.175200 -0.049756 4.861170
v -3.307187 -2.161067 5.541780
v 3.251496 2.560132 4.824459
v -2.711766 -1.762943 5.499572
v -2.527781 -0.129682 4.300303
v -2.776514 -1.751635 5.463895
v -1.455557 -0.284254 4.911419
v 0.357793 1.073476 4.672527
v -2.742555 -1.806072 5.518798
v -2.513804 -0.017628 4.219609
v -2.531548 -1.038708 5.010289
v -2.531672 -0.996359 4.982017
v -2.765925 -1.847665 5.539321
v 0.314245 1.021751 4.690567
v -2.438742 0.109426 4.156676
v 3.378997 2.833782 4.662400
v 0.364486 0.981946 4.742519
v -2.502668 0.049527 4.145867
v -0.227036 -1.503782 6.443558
v -2.562178 -0.249139 4.379533
v -2.028822 -0.601330 4.902743
v 3.264766 2.610454 4.789985
v -2.590446 -1.120384 5.054928
v 0.303259 1.067885 4.649741
v -2.126362 -0.675228 4.907980
v 3.283599 2.737495 4.697534
v 3.319613 2.773523 4.686099
v -2.479311 -0.964828 4.976288
v 0.284372 1.096525 4.614971
v 0.312219 1.046403 4.672776
v -2.218391 -0.653353 4.851623
v -3.694283 -2.628644 5.727960
v -3.724193 -2.631237 5.716411
v -2.811407 -1.826290 5.508825
v -3.732165 -2.607822 5.701325
v 1.338635 1.324348 4.926911
v 0.238408 1.012981 4.660059
v 1.163580 1.388857 4.785597
v 1.142039 1.408936 4.768436
v 0.218716 1.091412 4.591185
v -2.251864 -0.684940 4.859413
v 0.197633 1.035541 4.627983
v 1.039509 1.419963 4.706325
v 0.179638 1.006607 4.640732
v -2.306439 -0.697806 4.849644
v -2.282892 -0.745181 4.890961
v 2.455420 1.041094 5.642747
v 0.345485 0.846725 4.837874
v 0.880339 1.418689 4.632867
v -2.754609 -0.655873 4.619890
v -4.288633 -2.828071 5.614738
v -2.710264 -1.347750 5.168325
v -2.784775 -0.638158 4.580325
v -2.385875 -0.832939 4.919100
v 0.232879 0.848342 4.795226
v 0.196533 0.875348 4.753572
v -2.901963 -0.911058 4.738767
v -4.331120 -2.763915 5.545935
v 0.731167 1.445231 4.544802
v -2.996701 -0.978910 4.752396
v -2.331292 -0.771225 4.892659
v 0.655851 1.447598 4.516333
v -4.326127 -2.741789 5.534791
v 0.199194 0.917888 4.713747
v 2.015778 1.110038 5.398563
v -2.373861 -0.804102 4.902246
v 0.671999 1.414109 4.540368
v 1.964992 1.127607 5.367440
v 0.123106 0.853451 4.735508
v 1.951661 1.118313 5.363016
v -2.830399 -1.684376 5.394362
v -4.377996 -2.753797 5.517314
v 1.904907 1.144501 5.330200
v -2.407881 -0.898022 4.952362
v 0.129410 0.903215 4.696062
v 0.136348 0.983240 4.637058
v 0.509421 1.349272 4.517775
v -4.409962 -2.722037 5.480399
v -4.434121 -2.767552 5.500961
v 1.656443 1.265777 5.119164
v 0.886874 0.116047 5.668300
v -4.631024 -2.811522 5.449252
v 0.882061 0.106622 5.671862
v -2.756478 -1.363986 5.168131
v -3.627773 -1.618367 4.965137
v 0.716877 0.210029 5.529592
v 0.056563 0.881858 4.685982
v 0.059330 0.919891 4.657851
v -4.387336 -2.221286 5.111027
v -3.685462 -1.720004 5.034870
v -3.814914 -1.810025 5.031388
v -2.916261 -1.916893 5.532237
v -4.576550 -2.342092 5.105373
v -4.595587 -2.330135 5.083657
v -4.621589 -2.313705 5.058664
v 0.437866 1.310467 4.519362
v -3.002357 -1.933326 5.504505
v -2.263803 0.444217 3.964911
v -2.289610 0.389742 3.987326
v -2.296791 0.351102 4.026667
v -3.371394 -2.473176 5.750644
v -4.753619 -2.278707 4.973431
v -3.450282 -2.527707 5.776104
v -4.788901 -2.298859 4.973534
v -4.816917 -2.326155 4.972227
v 0.279155 1.107301 4.604861
v -4.903865 -2.400566 4.999013
v -2.744982 -0.514420 4.505888
v -3.357780 -2.249976 5.592477
v -2.799393 -0.580548 4.523944
v -2.794580 -0.568364 4.514906
v -2.694998 -0.452383 4.477931
v -2.231756 0.552306 3.904347
v -3.052088 -1.912470 5.471822
v -2.267911 0.537718 3.887698
v -2.280947 0.465446 3.936208
v -2.348598 -1.837880 5.724985
v -3.129097 -2.013953 5.504475
v -3.133266 -1.964660 5.468418
v -3.188189 -1.999104 5.470701
v -3.247021 -2.045938 5.477596
v -1.078025 -0.028239 4.887455
v -1.167691 -0.074862 4.865613
v -1.979487 -1.751420 5.815559
v 0.241128 -0.191625 5.649655
v -1.188874 -0.079624 4.863175
v -2.457753 -1.075854 5.059079
v -0.401890 -0.310781 5.408564
v -1.295173 -0.159580 4.878201
v -3.203623 -1.213575 4.825199
v -2.064395 -1.798256 5.807401
v 2.991896 1.819982 5.282960
v -1.336696 -0.169525 4.883663
v -2.638112 -1.334900 5.184023
v -2.077199 -1.835457 5.832997
v -2.169480 -1.847228 5.803253
v -2.209856 -1.861020 5.807008
v -2.683266 -1.375130 5.193094
v -3.257848 -1.286841 4.870039
v 0.589621 3.677328 2.708638
v -2.203065 -1.821151 5.770586
v -0.000287 -0.372681 5.643377
v -3.337027 -1.375065 4.900515
v -2.411857 0.177323 4.096719
v -2.788610 -0.787975 4.678750
v -0.054529 -0.381793 5.624157
v 2.912552 1.707148 5.347400
v -0.090520 -0.396331 5.613494
v 2.941784 1.684000 5.346737
v -2.288049 -1.877908 5.778638
v -2.807781 -1.579661 5.299865
v -0.165629 -0.413500 5.590496
v -2.863566 -0.882554 4.720519
v -2.702936 -1.717190 5.439742
v -2.442588 0.130587 4.118875
v -2.313126 -1.867835 5.762974
v 0.434761 3.574595 2.724613
v 3.347398 2.751125 4.705188
v -0.288710 -0.423584 5.516396
v -2.359791 -1.004518 5.051972
v -0.606905 2.436225 3.130513
v -0.347751 -0.362845 5.481103
v -2.725911 -1.416140 5.204404
v 3.119705 2.103346 5.104620
v 0.083219 -1.294504 6.404442
v -2.819693 -0.674394 4.584986
v -0.305523 2.899696 2.909815
v -1.824561 -0.514172 4.894467
v 3.086059 2.041213 5.139280
v 0.027548 -1.404105 6.454041
v 3.186971 2.245467 5.037416
v -0.349265 2.870796 2.907458
v -3.106350 -1.115233 4.789575
v -3.499853 -2.691804 5.835924
v -3.452023 -2.577864 5.790786
v 1.535011 1.211459 5.078220
v -1.339492 1.247432 3.735175
v -3.103441 -1.071562 4.756680
v -1.285688 1.381523 3.668536
v -2.052724 -0.655399 4.914566
v 1.381001 1.291727 4.959398
v 1.367790 1.291152 4.948916
v -3.376294 -1.401584 4.904415
v -0.191089 -1.527303 6.456314
v 1.356074 1.302594 4.940189
v -2.160520 -0.779787 4.962094
v 1.311418 1.316993 4.902726
v -3.478705 -1.474438 4.907685
v 1.261665 1.347525 4.856929
v -3.720739 -2.673418 5.745057
v 1.190849 1.377161 4.806081
v -1.196755 1.707167 3.433605
v -3.840236 -2.753199 5.736708
v 0.076958 -1.065101 6.219455
v -2.305758 -0.939219 5.023270
v -3.978901 -2.778593 5.730765
v 0.065682 -1.024784 6.167448
v 0.019013 -0.992584 6.155998
v 0.025179 -0.987781 6.143070
v -1.488001 1.095711 3.782011
v -1.498575 1.079224 3.798004
v 2.767600 1.188087 5.673074
v 0.972671 1.381054 4.692637
v 2.680991 1.072782 5.730195
v -3.266371 -2.156320 5.544911
v -3.849560 -1.819295 5.006824
v 2.665604 1.039604 5.740665
v -1.536602 1.034886 3.789802
v -3.896922 -1.868340 5.042764
v -4.150368 -2.847501 5.704215
v -3.304832 -2.296880 5.633560
v -3.967132 -1.921309 5.047866
v -1.640246 0.954729 3.836889
v 0.836334 1.411258 4.612951
v -4.006926 -1.937457 5.055570
v -4.238671 -2.876627 5.664135
v 2.523887 0.997585 5.697083
v -0.345183 -1.526536 6.380771
v 0.793625 1.382765 4.602582
v -3.337476 -2.443154 5.734189
v 2.475754 1.014885 5.661540
v -0.442564 -1.605066 6.397848
v 2.791476 1.416626 5.507445
v -4.298676 -2.855558 5.613825
v -2.321311 0.381315 3.962598
v 2.799183 1.387285 5.524852
v -2.357593 0.263868 4.057999
v -0.685443 2.321634 3.208570
v -0.502120 -1.739130 6.455342
v -2.693837 -0.405559 4.417456
v 2.806181 1.455978 5.483809
v -0.533865 -1.686559 6.442162
v -4.084568 -2.009545 5.057206
v -2.764475 -0.494986 4.467256
v -4.104051 -2.026529 5.066407
v -1.865002 0.804905 3.872883
v 2.440203 1.065542 5.621368
v -1.886771 0.783791 3.857782
v -4.218807 -2.114761 5.084915
v -2.314811 -1.797731 5.713188
v -1.917249 0.745222 3.891500
v -0.631151 2.394389 3.162898
v -2.371682 -1.815509 5.680292
v -0.943731 2.001653 3.330691
v -0.739264 -1.817066 6.436514
v -2.359608 -1.804335 5.679369
v -0.767743 -1.841652 6.437618
v -4.323227 -2.166685 5.066340
v -2.668112 -1.816757 5.549842
v 0.504354 0.759012 4.973950
v -2.147773 0.630430 3.842922
v -2.690339 -1.746433 5.485431
v -2.233596 0.579833 3.841447
v 0.600082 0.556919 5.191410
v -1.165146 1.781192 3.422040
v 2.049925 1.072046 5.416382
v 2.049596 1.095333 5.416017
v 0.410814 0.807921 4.889655
v 0.393001 0.840496 4.855169
v -0.574467 -0.295478 5.301068
v -4.682505 -2.262233 4.973601
v 0.355088 0.864034 4.820870
v -0.065942 -0.890714 6.010320
v -0.099346 -0.882083 6.001013
v -0.123246 -0.875161 5.986516
v -0.173390 -0.883693 5.955278
v 0.431741 1.075553 4.693432
v -4.869165 -2.363083 4.978601
v -0.315354 -1.060481 6.032888
v -0.842973 -0.240806 5.131628
v -0.911842 -0.148355 5.041554
v 0.507133 1.284536 4.557628
v 0.536974 1.268697 4.580032
v -0.301314 -1.022812 6.023201
v 0.909083 0.101215 5.676379
v -0.987158 -0.083723 4.957956
v 0.912778 0.131031 5.652657
v -1.043406 -0.055511 4.914515
v 0.873010 0.095266 5.673139
v 0.779581 0.171680 5.553186
v 0.756691 0.191202 5.541852
v -0.764949 -1.242862 5.983563
v 0.771657 0.331623 5.427861
v -0.817422 -1.279137 5.973218
v -0.885060 -1.314222 5.976727
v -0.977017 -1.365642 5.979854
v -1.046580 -1.403485 5.960365
v 0.689515 0.478780 5.233668
v -1.223362 -1.802069 6.213152
v -1.327901 -1.853968 6.197721
v 0.497866 0.001439 5.571416
v -1.263152 -1.514237 5.947334
v -1.530116 -1.671678 5.959911
v -1.523287 -1.945148 6.174421
v -1.619001 -1.901425 6.092580
v -1.753338 -1.763257 5.941579
v -1.816224 -1.871705 5.984271
v -1.932336 -1.825583 5.898547
v -1.937623 -1.737263 5.835046
v -0.249117 2.960406 2.889611
v -2.296459 0.517103 3.887002
v -2.287448 0.486068 3.914627
v -2.742534 -1.730824 5.454253
v -2.308831 0.535755 3.862910
v 0.400266 1.034638 4.715587
v -2.527774 -0.065814 4.235379
v -2.498983 -1.123061 5.081763
v -2.529118 -1.163069 5.100718
v -2.381500 0.214375 4.087616
v -2.564367 -1.178699 5.104160
v 3.427999 2.855442 4.658021
v -2.410026 0.147476 4.147257
v -2.504759 -1.046595 5.024551
v -2.535828 -1.095152 5.050566
v -2.681140 -1.318381 5.159061
v 0.310490 0.944149 4.740726
v 3.354112 2.807441 4.672187
v 0.338039 0.908565 4.777313
v -2.574006 -0.229251 4.348289
v 0.292968 0.917958 4.750729
v 3.263371 2.678833 4.732129
v -2.132934 -0.718789 4.935985
v 0.292854 0.975414 4.711284
v -3.546535 -2.687885 5.840322
v 3.297243 2.609613 4.791070
v -3.576580 -2.745807 5.859781
v 3.266972 2.475499 4.886386
v -2.642035 -1.276719 5.143862
v -2.170085 -0.738886 4.935876
v -0.393854 -1.502722 6.361274
v 3.020135 1.958347 5.184849
v 1.565518 1.272435 5.065155
v 1.573358 1.227701 5.090441
v -3.663067 -2.746000 5.835278
v -2.183300 -0.790933 4.963532
v -3.694372 -2.688909 5.774279
v 1.523803 1.238018 5.067194
v -2.787523 -0.755427 4.663527
v -2.785317 -1.698834 5.416214
v -2.236975 -0.764665 4.923033
v -2.794176 -0.721108 4.634769
v 0.352915 1.108957 4.631541
v -2.799469 -1.654018 5.361634
v 2.710924 1.091258 5.719921
v -2.272060 -0.789835 4.923773
v -3.759928 -2.659685 5.721833
v 2.585574 1.035034 5.713568
v -3.811826 -2.680289 5.718047
v -2.936728 -0.934520 4.740263
v -3.020364 -0.990474 4.742789
v -3.064539 -1.048411 4.774709
v -2.216502 -0.722635 4.902683
v -2.806717 -1.525275 5.259874
v 0.217075 0.964647 4.683890
v -2.828849 -0.608628 4.522557
v 0.299034 0.853995 4.810584
v -4.182365 -2.870488 5.691887
v 0.299427 0.880984 4.782444
v -2.754112 -1.406836 5.192270
v -2.816747 -1.968601 5.601215
v 0.249812 0.898409 4.753819
v -3.176356 -1.181088 4.818799
v -2.310360 -0.922917 5.010671
v -2.282413 -0.896538 5.004575
v 2.012746 1.088976 5.403000
v 0.249415 0.933490 4.721856
v -4.431753 -2.237500 5.078791
v 0.701894 1.378978 4.566266
v -2.865365 -1.892579 5.530978
v -4.495079 -2.260175 5.063694
v -2.359694 -0.916341 4.979917
v -2.917646 -1.938902 5.544050
v -4.517257 -2.278672 5.072334
v -2.329752 -0.877243 4.967976
v -4.594823 -2.277998 5.028415
v 1.800745 1.225033 5.203760
v -4.546831 -2.308667 5.095286
v -2.936484 -1.967669 5.552645
v 0.582068 1.363622 4.534332
v 0.608610 1.419024 4.510661
v -4.593311 -2.303908 5.058967
v 0.631908 1.382582 4.540376
v -4.635576 -2.273075 5.009638
v 0.505561 1.305123 4.543050
v 1.613083 1.254544 5.092159
v -2.413505 -0.960916 4.991964
v 1.662444 1.236389 5.130082
v 0.536076 1.335677 4.535428
v -2.431312 -0.994614 5.011083
v -3.056354 -1.977171 5.510840
v -3.085679 -2.033888 5.535689
v -4.910975 -2.396645 4.979384
v -2.271275 -0.822600 4.946975
v 0.856950 0.135997 5.629954
v 0.852845 0.116114 5.644524
v 0.538649 0.712955 5.027851
v -2.371397 -0.864524 4.942420
v 0.450954 0.983678 4.762949
v -3.307604 -2.232154 5.588259
v -2.638368 -0.348071 4.407706
v -3.303295 -2.198416 5.564121
v -3.309047 -2.254227 5.601505
v -2.261135 0.558846 3.861942
v -2.283168 0.555089 3.856684
v 0.529902 1.232924 4.609559
v -2.779773 -0.527052 4.486990
v -2.329303 0.562998 3.833157
v 0.483779 1.230724 4.590378
v 0.505382 1.206164 4.620088
v -3.186753 -2.077161 5.519723
v 0.454244 1.233351 4.577855
v -3.260423 -2.108163 5.516952
v 0.449855 1.044245 4.722734
v 0.393586 0.979185 4.752575
v -2.778840 -1.888961 5.560278
v -2.808153 -1.913409 5.565401
v -2.693565 -1.782787 5.517975
v 5.505729 0.765872 7.257936
v 5.752455 1.373094 6.889128
v -0.515036 2.682891 2.981126
v 5.496405 1.631467 6.566481
v -0.090351 3.107629 2.830272
v -0.131122 3.062403 2.863756
v -0.160669 2.995969 2.894356
v 5.800940 1.142961 7.095052
v 5.766209 1.179843 7.052425
v -0.061355 3.190880 2.777622
v 5.774961 1.208957 7.026993
v -0.192745 2.979168 2.893194
v 5.776953 1.094133 7.118194
v -0.237082 2.969736 2.886413
v 5.739275 1.081059 7.103615
v 5.682743 1.125328 7.052927
v -0.414478 2.829112 2.917838
v -0.452713 2.788970 2.944246
v -0.464088 2.772647 2.938298
v -0.485017 2.741841 2.954433
v 5.722068 1.249085 6.975226
v 5.708083 1.202298 7.003545
v 3.633754 2.982914 4.652174
v 5.672241 1.151613 7.038308
v 3.502563 2.916949 4.639370
v 5.650258 1.148033 7.026685
v 5.729628 1.287904 6.946128
v 5.634622 1.132750 7.027830
v 5.599023 1.102273 7.029576
v 5.567446 1.082876 7.029594
v 5.551663 1.064033 7.028478
v 5.526805 1.082613 7.027152
v 5.479306 1.060004 7.012265
v 5.452429 1.046193 7.006168
v 5.435761 1.070177 6.984128
v 1.277904 4.100461 2.704647
v 1.223052 4.071801 2.690204
v 0.636366 3.692652 2.683233
v 1.147795 4.020562 2.667189
v 1.134743 4.009127 2.702036
v 5.542995 0.793869 7.246939
v 5.526877 0.800811 7.242283
v 5.528825 0.821444 7.223802
v 5.477741 0.825776 7.198225
v 1.004462 3.927561 2.718642
v 0.350562 3.513079 2.719285
v 0.974882 3.912768 2.704692
v 5.440525 0.744290 7.244910
v 0.897720 3.864523 2.709554
v 0.863937 3.844265 2.698121
v 0.785079 3.793809 2.700574
v 5.660275 1.378842 6.845949
v 0.115019 3.313229 2.747256
v 0.084599 3.321216 2.763030
v 0.042885 3.315214 2.760128
v 0.012796 3.298888 2.734697
v 5.546159 1.359526 6.800781
v -0.078966 3.227733 2.791762
v -0.032090 3.268068 2.744979
v 5.335538 1.282891 6.765954
v -4.403855 -2.851368 5.562788
v 5.321322 1.274065 6.767388
v -4.396898 -2.815457 5.548708
v -4.554124 -2.881333 5.528258
v -4.589431 -2.907076 5.528717
v -4.605215 -2.950576 5.548034
v 5.339211 1.501240 6.596633
v 5.316738 1.319806 6.736109
v 5.317059 1.290884 6.754001
v -4.662188 -2.944501 5.527038
v -4.757710 -2.953873 5.491297
v 5.296318 1.267598 6.756175
v 5.250903 1.302690 6.717831
v 5.323163 1.667933 6.460742
v 5.294577 1.650772 6.474523
v 5.246211 1.502410 6.559764
v -4.934875 -2.446862 4.988422
v 5.154266 1.493097 6.520303
v 5.087986 1.451373 6.526632
v 5.145110 1.550288 6.468115
v 5.117664 1.478150 6.510666
v 5.052911 1.459600 6.502544
v 5.074318 1.440039 6.527159
v 5.049682 1.441779 6.512995
v -5.055773 -2.806241 5.233166
v -5.067341 -2.776265 5.202187
v -5.037850 -2.698711 5.153005
v 5.140803 1.694562 6.354887
v 5.184708 1.694055 6.383359
v -4.924603 -2.467487 5.029063
v -4.938368 -2.489028 5.034931
v -4.970340 -2.592265 5.112214
v -4.976720 -2.572481 5.083401
v 4.497375 3.314769 4.789316
v 4.387772 3.303228 4.745009
v 4.159836 3.252380 4.686299
v 3.964129 3.114783 4.703758
v 1.331496 4.162604 2.650424
v 5.721525 1.360915 6.891413
v 5.698719 1.370809 6.876267
v 5.786250 1.129480 7.105259
v 5.765446 1.120831 7.108721
v 5.746464 1.122970 7.102806
v 5.726995 1.129043 7.090928
v -4.352115 -2.793619 5.556542
v 5.703879 1.163687 7.048819
v 5.699285 1.146649 7.059843
v -4.405831 -2.794113 5.533299
v 5.743130 1.185764 7.040681
v 4.140322 3.278724 4.664225
v -4.434611 -2.811390 5.536977
v -4.453300 -2.811758 5.532657
v 5.667269 1.234894 6.975556
v 5.674414 1.172559 7.024790
v 4.018723 3.237649 4.646459
v -4.467293 -2.797045 5.512150
v -4.489184 -2.759244 5.475398
v -4.493762 -2.810043 5.510533
v -4.493786 -2.825655 5.519135
v 5.665075 1.189219 7.004642
v 0.691185 3.731262 2.724761
v 3.990713 3.161142 4.682492
v 5.640323 1.196748 6.991461
v 5.630705 1.161782 7.013517
v -4.529070 -2.750409 5.450832
v 5.593441 1.186578 6.973270
v 5.741799 1.318691 6.927616
v 5.703755 1.285158 6.940167
v -4.549352 -2.840072 5.501438
v 5.711362 1.317522 6.921085
v 3.856017 3.065870 4.698196
v -4.593405 -2.864326 5.505390
v 5.633111 1.336266 6.873174
v 3.888994 3.123555 4.670702
v 5.666674 1.304235 6.909709
v 5.629931 1.291514 6.906979
v 5.613878 1.287821 6.905102
v -4.626601 -2.893883 5.510322
v -4.642329 -2.925976 5.526219
v -4.594875 -2.832058 5.478744
v 5.599981 1.209917 6.959032
v 5.572223 1.205884 6.942885
v 5.560007 1.198145 6.943328
v 3.773270 2.984784 4.711782
v -4.629002 -2.861317 5.491207
v 5.573068 1.238508 6.928094
v 3.786931 3.048238 4.685735
v -4.644818 -2.845089 5.469314
v 5.573854 1.266369 6.908817
v -4.668376 -2.851899 5.463623
v 3.730557 3.025805 4.675944
v -4.647120 -2.893472 5.500657
v -4.677807 -2.881502 5.472493
v -4.680634 -2.924587 5.507274
v 5.598869 1.128811 7.024309
v -4.707422 -2.914947 5.485324
v 3.696164 2.985198 4.682584
v -4.713305 -2.881654 5.460232
v -4.739322 -2.862353 5.439292
v -4.751774 -2.887770 5.448442
v 5.540668 1.230781 6.917507
v 3.657760 3.032741 4.636188
v 5.482045 1.126359 6.992321
v 5.438985 1.116878 6.962411
v 3.522827 2.951117 4.627815
v -4.905477 -2.431073 5.024711
v 5.454618 0.814106 7.195120
v 3.536752 3.000203 4.608700
v 5.443886 0.788032 7.228113
v 5.433554 0.794765 7.200684
v 5.581017 1.347746 6.830997
v -4.919931 -2.919516 5.401017
v 5.557591 1.325965 6.841359
v 5.507408 1.247868 6.885145
v -4.994432 -2.660793 5.161465
v 5.522899 1.305758 6.843957
v 5.498881 1.331076 6.815742
v 5.473237 1.278056 6.838233
v 5.476285 1.319045 6.813169
v 5.455986 1.294713 6.817163
v -5.028622 -2.852209 5.289868
v 5.460868 1.325617 6.796350
v -5.008722 -2.682380 5.167974
v -5.035511 -2.714270 5.191386
v 5.469625 1.255051 6.857590
v -4.904169 -2.472722 5.058528
v 5.459977 1.229187 6.887631
v -4.941700 -2.526285 5.075794
v -4.943449 -2.570260 5.113866
v -4.955245 -2.544285 5.081611
v 5.399340 1.237645 6.848890
v 5.405591 1.198980 6.885356
v -4.920939 -2.484024 5.049215
v 5.398457 1.254813 6.834144
v 5.427388 1.155607 6.927485
v 5.422890 1.269954 6.828341
v 5.393806 1.285873 6.798749
v 5.359313 1.254322 6.810853
v 5.358119 1.268862 6.797435
v 5.470311 1.590589 6.599396
v 5.455069 1.551616 6.615343
v 5.409190 1.520361 6.619891
v 5.423762 1.572107 6.590221
v 5.447373 1.621248 6.561929
v 5.334334 1.532462 6.578088
v 5.296682 1.315577 6.737118
v 5.274540 1.329417 6.715000
v 5.263933 1.313010 6.721698
v 5.407598 1.622095 6.544494
v 5.393097 1.591526 6.560256
v 5.350646 1.648200 6.494739
v 5.352220 1.555680 6.570878
v 5.357830 1.604433 6.535039
v 5.305321 1.589665 6.530002
v 5.355924 1.633438 6.511558
v 5.303554 1.616229 6.505394
v 5.283332 1.535939 6.557034
v 5.222450 1.561097 6.517877
v 5.255838 1.678479 6.430810
v 5.251963 1.622574 6.476775
v 5.187248 1.581854 6.476393
v 5.211349 1.615583 6.460154
v 5.183478 1.529601 6.523554
v 5.171402 1.513666 6.524170
v 5.186867 1.560087 6.492539
v 5.155953 1.517598 6.509477
v 5.120671 1.585314 6.435503
v 5.133976 1.600856 6.430775
v 5.216409 1.676060 6.413174
v 5.221650 1.690450 6.401210
v 5.166434 1.630795 6.417681
v 4.546533 3.331176 4.799310
v 4.473448 3.375207 4.738859
v 4.405280 3.355780 4.721080
v 4.236989 3.296772 4.690015
v 4.077720 3.216602 4.678678
v 5.415493 0.753964 7.226246
v 5.360959 1.218396 6.831937
v -4.806028 -2.952585 5.465853
v -4.864370 -2.930722 5.436852
v 1.433719 4.267243 2.629772
v 1.467762 4.305571 2.625155
v -5.008311 -2.922889 5.346422
v -4.776859 -2.933626 5.468266
v -4.799233 -2.920083 5.453693
v 1.409012 4.256360 2.657554
v -4.955407 -2.927499 5.382271
v 2.285851 5.372924 2.139917
v 2.317120 5.408465 2.135009
v 2.243755 5.328349 2.163915
v 2.176505 5.232377 2.197750
v 2.207912 5.282186 2.183906
v 2.024180 5.055878 2.278239
v 2.138979 5.187113 2.227315
v 2.102974 5.141111 2.247105
v 2.064827 5.096127 2.264929
v 1.981318 5.016718 2.289492
v 1.940267 4.975751 2.303000
v 1.901189 4.931204 2.321477
v 1.551461 4.416430 2.565378
v 1.612493 4.494141 2.488604
v 1.504003 4.346004 2.599845
v 5.528896 1.617362 6.586471
v -1.388402 1.213661 3.739956
v 5.506764 1.614055 6.589224
v -3.307361 -2.387688 5.703896
v -1.148040 -1.453755 5.955598
v 3.317730 2.493995 4.878079
v -1.403106 1.186721 3.727628
v 0.799084 0.170263 5.562283
v -2.620528 -1.841492 5.570667
v 3.316713 2.584827 4.809135
v -1.163427 -1.822407 6.237082
v 0.772847 0.304219 5.450938
v 0.802347 0.281182 5.464211
v -2.255879 0.578579 3.833262
v -3.211295 -2.185802 5.579225
v -1.645970 0.950554 3.829780
v -2.657943 -1.777517 5.511816
v -2.354808 0.570972 3.798466
v 3.019262 1.881985 5.221138
v -1.336567 -1.888597 6.200400
v -2.310642 0.399522 3.955972
v -1.389844 -1.879648 6.200941
v -3.242133 -1.256462 4.830874
v 2.991581 1.758022 5.307649
v -2.402502 -1.076058 5.074260
v 2.980857 1.720227 5.327025
v -0.691116 2.302086 3.192805
v -2.451335 -1.100099 5.073069
v -0.744953 2.254755 3.207289
v -3.367329 -1.363610 4.854406
v 0.549974 0.024307 5.552967
v 0.525452 0.016338 5.557862
v -2.332448 0.525131 3.847057
v -2.808123 -0.837394 4.725375
v -0.786046 2.214868 3.225182
v -0.802627 2.169057 3.251946
v 0.632968 0.523347 5.202015
v -2.825030 -0.747324 4.624980
v -1.428356 -1.610696 5.934335
v -2.551385 -0.165584 4.307513
v 3.214589 2.278552 5.016855
v -2.593507 -1.297640 5.166962
v -2.570256 -0.045661 4.177749
v -2.823319 -0.771379 4.646216
v -1.499820 -1.664876 5.936549
v -2.598165 -1.328928 5.183546
v -2.546572 -0.105638 4.248040
v -0.966312 1.974621 3.330098
v 0.382006 -0.215408 5.646005
v 3.114580 2.050596 5.132302
v -2.965464 -0.941957 4.721699
v -0.979571 1.969603 3.355367
v 0.350756 -0.223208 5.644861
v -1.658717 -1.731816 5.945064
v -3.000429 -0.949316 4.704515
v -1.040637 1.901286 3.340437
v 0.470327 -0.053488 5.594251
v -3.033046 -0.966310 4.694666
v -2.763500 -1.545914 5.280532
v -2.477325 0.089397 4.118884
v -2.476615 0.123256 4.076878
v -1.138894 1.806578 3.393884
v 3.291885 2.447549 4.909665
v -2.739303 -1.678136 5.398190
v -3.118407 -1.118821 4.782398
v -1.644492 -1.902642 6.074484
v -1.713669 -1.855721 6.035705
v 0.141047 -0.283499 5.650554
v 0.113288 -0.329846 5.650376
v -1.748348 -1.904079 6.018738
v -2.777528 -1.493868 5.243215
v -3.171059 -1.153271 4.785257
v 0.068688 -0.369460 5.644399
v 2.806592 1.256831 5.619428
v 0.445737 1.111912 4.655147
v -0.668564 -0.275820 5.251622
v 0.449343 1.178565 4.608281
v -0.037789 -0.394563 5.624162
v -0.075273 -0.408844 5.612109
v -0.130186 -0.417681 5.593253
[truncated: 11,083,077 more chars]
